# Supplementary material for: Transcriptome Profiling of Staphylococcus aureus Associated Extracellular Vesicles Reveals Presence of Small RNA-Cargo
Source: Front Mol Biosci. 2021 Jan 13;7:566207. doi: 10.3389/fmolb.2020.566207 (PMC7838569; doi:10.3389/fmolb.2020.566207)
Supplement: Supplementary file 3 [file Table_2.XLSX]

## Sheet: Coverpage
		* The first sheet (ALL) represents expression of S. aureus annotated genes and ncRNA, in addition to novel ncRNA and ORFs detected by Rockhopper (V 1.3), in WT and codY mutant L. monocytogenes strains in BHI and LMM media.

## Sheet: Mapping statistics
RNA-Seq results and mapping statistics.
	MVs
Read number	457861
Bowtie aligned read number	358758
Reads with multiple alignments (%)	4
Overall read alignment rates (%)	87

## Sheet: Summary Rockhopper output
Total reads:	463516
Successfully aligned reads:	390362	0.84
Staphylococcus aureus subsp. aureus MSSA476 chromosome	Aligning (sense) to protein-coding genes:	0.47
	Aligning (antisense) to protein-coding genes:	0.45
	Aligning (sense) to ribosomal RNAs:	0.02
	Aligning (antisense) to ribosomal RNAs:	0.02
	Aligning (sense) to transfer RNAs:	0
	Aligning (antisense) to transfer RNAs:	0
	Aligning (sense) to miscellaneous RNAs:	0
	Aligning (antisense) to miscellaneous RNAs:	0
	Aligning to unannotated regions:	0.04
Successfully aligned reads:	1922	0
Staphylococcus aureus subsp. aureus MSSA476 plasmid pSAS	Aligning (sense) to protein-coding genes:	0.31
	Aligning (antisense) to protein-coding genes:	0.29
	Aligning (sense) to ribosomal RNAs:	0
	Aligning (antisense) to ribosomal RNAs:	0
	Aligning (sense) to transfer RNAs:	0
	Aligning (antisense) to transfer RNAs:	0
	Aligning (sense) to miscellaneous RNAs:	0
	Aligning (antisense) to miscellaneous RNAs:	0
	Aligning to unannotated regions:	0.41
Analyzing transcripts
************************************************************
Staphylococcus aureus subsp. aureus MSSA476 chromosome
************************************************************
Computing transcript boundaries
	Number of 5'UTRs:	276
	Number of 3'UTRs:	276
	Number of predicted RNAs:	62
	Number of predicted RNAs (not antisense):	7
	Number of predicted RNAs (antisense):	55
Computing likely operons
	Number of gene-pairs predicted to be part of the same operon:	934
	Number of predicted multi-gene operons:	481
************************************************************
Staphylococcus aureus subsp. aureus MSSA476 plasmid pSAS
************************************************************
Computing transcript boundaries
	Number of 5'UTRs:	7
	Number of 3'UTRs:	11
	Number of predicted RNAs:	5
	Number of predicted RNAs (not antisense):	1
	Number of predicted RNAs (antisense):	4
Computing likely operons
	Number of gene-pairs predicted to be part of the same operon:	5
	Number of predicted multi-gene operons:	5

## Sheet: operon Rockhopper output
Start	Stop	Strand	Number of Genes	Genes
3670	9668	+	4	SAS0003, recF, SAS0005, SAS0006
14724	15745	+	2	SAS0010, SAS0011
17321	22164	+	4	SAS0013, SAS0014, rplI, SAS0016
24924	29586	+	4	SAS0018, SAS0019, SAS0020, SAS0021
34546	40678	-	3	SAS0025, SAS0026, SAS0027
40866	41931	-	3	SAS0028, SAS0029, SAS0030
42831	45827	-	2	ccrB, ccrA1
46015	48080	-	2	SAS0034, SAS0035
49912	51482	+	2	SAS0037, SAS0038
62876	63897	-	2	SAS0054, SAS0055
64028	67672	+	3	SAS0056, SAS0057, SAS0058
70254	72024	-	2	SAS0062, SAS0063
82989	85773	+	4	SAS0074, SAS0075, SAS0076, SAS0077
88413	90981	+	2	SAS0079, SAS0080
101255	104253	-	3	SAS0087, SAS0088, SAS0089
104484	115701	+	9	SAS0090, SAS0091, SAS0092, SAS0093, SAS0094, SAS0095, SAS0096, SAS0097, SAS0098
118313	119939	+	2	SAS0102, SAS0103
120149	123954	+	3	SAS0104, SAS0105, SAS0106
127096	129162	+	2	SAS0110, SAS0111
129243	131111	+	2	SAS0112, SAS0113
131242	133629	-	3	SAS0114, SAS0115, SAS0116
144318	158530	+	14	SAS0124, SAS0125, SAS0126, SAS0127, SAS0128, SAS0129, SAS0130, SAS0131, SAS0132, SAS0133, SAS0134, SAS0135, SAS0136, SAS0137
161133	161849	-	2	SAS0140, SAS0141
166897	170427	+	4	SAS0147, SAS0148, SAS0149, SAS0150
174285	182117	+	2	SAS0154, SAS0155
183194	187481	-	4	SAS0157, argJ, argC, SAS0160
194532	198827	+	4	SAS0165, murQ, SAS0167, SAS0168
203176	205783	+	3	SAS0172, SAS0173, SAS0174
205990	207967	+	2	SAS0175, SAS0176
208026	209366	+	3	SAS0177, SAS0178, SAS0179
211796	218108	+	4	SAS0182, SAS0183, SAS0184, SAS0185
221180	225673	+	4	SAS0189, SAS0190, SAS0191, SAS0192
225744	227888	+	2	SAS0193, SAS0194
231737	235009	-	3	SAS0198, SAS0199, SAS0200
235597	240723	+	4	SAS0201, SAS0202, SAS0203, SAS0204
243925	247400	-	2	SAS0207, SAS0208
248910	252003	-	2	SAS0210, SAS0211
256101	257445	-	2	SAS0215, SAS0216
261182	262323	+	2	SAS0219, SAS0219a
262433	265303	+	3	SAS0220, SAS0221, SAS0222
265530	269077	+	4	SAS0223, SAS0224, SAS0225, SAS0226
269605	273055	+	3	ispD, SAS0228, SAS0229
275526	280724	+	4	ispD, SAS0233, SAS0234, SAS0235
281786	284283	+	2	SAS0237, SAS0238
284396	285533	+	2	SAS0239, SAS0240
286494	288737	+	2	SAS0242, SAS0243
290242	292484	-	3	SAS0245, SAS0246, SAS0247
298545	301301	-	3	SAS0253, SAS0254, SAS0255
304740	318351	+	11	SAS0259, SAS0260, SAS0261, SAS0262, SAS0263, SAS0264, SAS0265, SAS0266, SAS0267, SAS0268, SAS0269
320202	324267	+	8	SAS0272, SAS0273, SAS0274, SAS0275, SAS0276, SAS0277, SAS0278, SAS0279
330158	331897	+	2	SAS0285, SAS0286
333479	336726	+	3	SAS0288, SAS0289, SAS0290
336832	339285	-	2	SAS0291, SAS0292
348766	352868	+	5	SAS0300, SAS0301, SAS0302, SAS0303, SAS0304
354302	358352	-	4	ulaA, SAS0307, SAS0308, SAS0309
362745	365326	+	3	SAS0314, SAS0315, SAS0316
367498	371271	+	3	SAS0319, SAS0320, SAS0321
371363	372296	-	2	SAS0322, SAS0323
373033	375442	+	4	SAS0325, SAS0326, SAS0327, SAS0328
379563	385858	-	4	SAS0332, SAS0333, SAS0334, SAS0335
387524	389747	+	3	SAS0337, SAS0338, SAS0339
390268	391088	+	2	rpsF, SAS0342
400727	402835	-	2	SAS0357, SAS0358
409524	414440	+	4	SAS0364, SAS0365, SAS0366, guaA
416684	417577	-	2	SAS0370, SAS0371
423051	423741	-	2	SAS0377, SAS0378
426094	427418	-	3	SAS0381a, SAS0382, SAS0383
438971	441779	+	2	SAS0394, SAS0395
442185	444401	+	2	SAS0396, SAS0397
446012	447605	+	2	SAS0400, SAS0401
448633	451416	+	4	SAS0403, SAS0404, SAS0405, SAS0406
454880	459082	+	2	SAS0410, SAS0411
460289	461734	+	2	SAS0414, SAS0415
463744	465784	+	2	SAS0417, SAS0418
466081	468648	+	3	SAS0419, SAS0420, SAS0421
470578	471457	+	2	SAS0424, SAS0425
471626	473523	-	2	SAS0426, SAS0427
474704	480684	+	2	SAS0429, gltD
483006	485399	+	2	SAS0432, SAS0433
488422	489342	+	2	SAS0436, recR
496066	498379	+	3	SAS0438, tmk, SAS0440
498593	500687	+	3	SAS0441, SAS0442, SAS0443
500961	502768	+	3	SAS0444, SAS0445, SAS0446
503053	505830	+	2	SAS0447, SAS0448
505997	507437	+	2	SAS0449, ksgA
508110	510193	+	3	ipk, SAS0453, SAS0454
514458	521915	+	6	SAS0459, SAS0460, SAS0461, SAS0462, SAS0463, SAS0464
522601	524440	+	2	SAS0466, SAS0467
529227	530846	+	3	SAS0471, SAS0472, SAS0473
546794	548245	+	2	SAS0476, SAS0477
549823	554336	+	4	SAS0479, SAS0480, SAS0481, SAS0482
554820	557282	+	2	SAS0483, SAS0484
559716	563422	+	5	SAS0486, cysS, SAS0488, SAS0489, SAS0490
564386	565129	+	2	secE, SAS0494
590563	591835	-	2	SAS0514, SAS0515
592519	593975	+	2	SAS0517, SAS0518
609049	610978	-	3	SAS0524, SAS0525, SAS0526
612092	613274	+	2	SAS0528, SAS0529
616187	619609	+	5	SAS0532, SAS0533, SAS0534, SAS0535, SAS0536
621498	622535	+	2	SAS0539, SAS0540
624782	626011	-	2	SAS0543, SAS0544
627480	629305	+	2	eutD, SAS0548
629892	632889	+	3	SAS0549, SAS0550, SAS0551
633459	635208	-	2	SAS0553, SAS0554
635833	637872	+	2	SAS0555, SAS0556
643511	644833	+	2	SAS0565, SAS0566
647818	649629	+	2	SAS0570, SAS0571
651952	654038	+	2	SAS0574, argS
657356	658859	+	2	SAS0579, SAS0580
664032	664476	-	2	SAS0586, SAS0587
664635	671049	+	8	SAS0588, SAS0589, SAS0590, SAS0591, SAS0592, SAS0593, SAS0594, SAS0595
674592	677091	-	3	SAS0597, SAS0598, SAS0599
681802	683963	+	2	SAS0605, SAS0606
691210	694060	+	3	SAS0612, SAS0613, SAS0614
695304	696243	+	2	SAS0616, SAS0617
701159	703805	+	3	SAS0623, SAS0624, SAS0625
703949	706589	+	2	SAS0626, SAS0627
707314	708954	+	2	SAS0628, SAS0629
714886	716075	+	2	SAS0634, SAS0635
718393	720098	+	2	SAS0638, SAS0639
723073	724785	-	3	SAS0645, SAS0646, SAS0647
726051	729352	+	2	SAS0649, SAS0650
731178	732408	+	2	SAS0653, SAS0654
735858	736759	-	2	SAS0657, SAS0658
740392	744034	+	3	SAS0663, SAS0664, SAS0665
749341	751530	-	3	SAS0670, SAS0671, SAS0672
753276	755082	-	3	SAS0675, SAS0676, SAS0677
755433	757769	+	3	SAS0678, SAS0679, SAS0680
758129	759827	+	2	SAS0682, SAS0683
762518	766188	+	2	SAS0685, SAS0686
766410	768894	+	2	SAS0687, SAS0688
774742	776128	-	2	SAS0693, SAS0694
776929	779395	+	2	nrdI, SAS0696
781192	783864	+	3	SAS0698, SAS0699, SAS0700
785328	786583	-	2	SAS0702, murB
790431	792944	-	3	SAS0708, SAS0709, SAS0710
797770	799519	+	2	SAS0715, SAS0716
805944	806827	+	2	SAS0721, SAS0722
807090	811935	+	2	SAS0723, uvrA
812542	816259	+	4	SAS0725, SAS0726, SAS0727, SAS0728
818026	819929	+	2	SAS0730, SAS0731
828845	831126	+	2	tpiA, SAS0741
833773	837405	+	3	SAS0745, SAS0746, smpB
851300	851777	-	2	SAS0761, SAS0762
860286	860961	+	2	SAS0776, SAS0777
861211	863763	+	3	SAS0779, SAS0780, SAS0781
868004	869699	+	2	SAS0786, SAS0787
872256	874377	+	2	SAS0790, SAS0791
874553	877587	+	3	SAS0792, SAS0793, SAS0794
879544	881749	+	3	SAS0798, SAS0799, SAS0800
882161	886423	+	5	SAS0801, SAS0802, SAS0803, SAS0804, SAS0805
888792	889400	+	2	SAS0809, SAS0810
893079	894788	+	2	SAS0813, SAS0814
896247	902011	-	7	SAS0816, SAS0817, SAS0818, SAS0819, SAS0820, SAS0821, SAS0822
909875	912449	-	2	SAS0830, SAS0831
914456	916151	+	3	SAS0833, SAS0834, SAS0835
916311	923441	+	2	SAS0836, SAS0837
934225	937605	+	4	SAS0847, SAS0848, SAS0849, SAS0850
939087	941284	+	2	SAS0853, SAS0854
941953	947652	+	5	SAS0856, SAS0857, SAS0858, SAS0859, SAS0860
949630	953447	+	4	SAS0862, SAS0863, SAS0864, SAS0865
959681	960875	-	2	SAS0871, SAS0872
961758	967694	+	6	SAS0874, SAS0875, ppnK, SAS0877, SAS0878, SAS0879
973651	975994	-	2	SAS0885, SAS0886
976427	979714	+	3	SAS0887, SAS0888, prfC
983262	984941	-	4	SAS0894, SAS0895, SAS0896, SAS0897
985836	986512	+	3	SAS0901, SAS0902, SAS0903
986905	989287	+	4	SAS0905, SAS0906, SAS0907, SAS0908
989347	995400	+	14	SAS0909, SAS0910, SAS0911, SAS0912, SAS0913, SAS0914, SAS0915, SAS0916, SAS0917, SAS0918, SAS0919, SAS0920, SAS0921, SAS0922
998944	1001041	+	3	SAS0927, SAS0928, SAS0929
1001648	1006809	+	5	SAS0931, SAS0932, SAS0933, SAS0934, SAS0935
1006878	1008970	+	5	SAS0936, SAS0937, SAS0938, SAS0939, SAS0940
1009967	1022983	+	9	SAS0943, SAS0944, SAS0945, SAS0946, SAS0947, SAS0948, SAS0949, SAS0950, SAS0951
1023464	1025231	+	2	SAS0953, SAS0954
1025807	1029491	+	2	SAS0955, SAS0956
1033891	1034684	+	2	SAS0961, SAS0962
1037934	1038892	+	2	SAS0967, SAS0968
1039611	1041385	+	2	SAS0970, SAS0971
1045611	1050245	+	4	SAS0978, SAS0979, SAS0980, SAS0981
1050483	1052031	-	2	SAS0982, SAS0983
1065266	1069236	-	4	SAS0993, SAS0994, SAS0995, SAS0996
1071969	1083203	+	11	SAS1000, SAS1001, SAS1002, SAS1003, SAS1004, SAS1005, SAS1006, SAS1007, SAS1008, purH, SAS1010
1083468	1086257	-	3	SAS1011, SAS1012, SAS1013
1090769	1092756	+	2	SAS1018, SAS1019
1093424	1095801	+	2	SAS1021, SAS1022
1096945	1098860	-	2	SAS1024, SAS1025
1101055	1103148	+	2	SAS1028, SAS1029
1103239	1105941	+	2	SAS1030, SAS1031
1106528	1110852	+	5	SAS1033, SAS1034, SAS1035, SAS1036, SAS1037
1118297	1118948	-	2	SAS1045, SAS1046
1126401	1127798	+	2	SAS1051, SAS1052
1128125	1129612	+	2	SAS1053, SAS1054
1131556	1132582	+	2	SAS1058, coaD
1138275	1141887	+	4	SAS1065, SAS1066, SAS1067, SAS1068
1141949	1143169	+	3	SAS1069, SAS1070, SAS1070a
1144530	1147990	+	2	pheS, pheT
1149533	1150321	+	2	SAS1075, SAS1076
1150394	1154464	+	2	SAS1077, SAS1078
1158046	1160627	+	2	sdhA, sdhB
1160863	1162758	+	3	SAS1084, SAS1085, SAS1086
1170680	1171007	+	2	SAS1097a, SAS1098
1174258	1176214	+	2	SAS1102, SAS1103
1184723	1188735	+	4	SAS1112, mraW, SAS1114, SAS1115
1189027	1192678	+	3	mraY, murD, SAS1118
1192784	1195401	+	2	SAS1119, SAS1120
1195661	1198006	+	4	SAS1121, SAS1122, SAS1123, SAS1124
1198089	1199536	+	2	SAS1125, SAS1126
1204450	1205858	+	2	lspA, SAS1131
1207003	1214779	+	5	SAS1133, pyrB, pyrC, SAS1136, carB
1214886	1216434	+	3	SAS1138, pyrE, SAS1140
1219507	1220348	+	2	gmk, rpoZ
1220564	1224171	+	2	SAS1145, SAS1146
1226292	1232850	+	6	SAS1149, SAS1150, SAS1151, SAS1152, SAS1153, SAS1154
1233078	1235246	+	3	SAS1155, SAS1156, SAS1157
1236258	1238293	+	2	SAS1159, SAS1160
1240761	1243955	+	4	SAS1162, SAS1163, SAS1164, SAS1165
1245552	1252080	+	4	SAS1168, SAS1169, SAS1170, SAS1171
1252978	1254218	+	2	rimM, trmD
1258147	1259782	+	2	rbgA, rnhB
1259891	1261987	+	2	sucC, SAS1180
1262214	1264604	+	2	SAS1181, SAS1182
1269778	1271216	+	2	SAS1186, SAS1187
1271282	1273483	+	2	hslU, SAS1189
1275792	1277087	+	2	pyrH, frr
1277460	1279019	+	2	SAS1194, SAS1195
1279231	1282240	+	2	SAS1196, SAS1197
1287104	1291508	+	5	SAS1199, nusA, SAS1201, SAS1202, infB
1292414	1294317	+	2	SAS1205, SAS1206
1299331	1305704	+	5	SAS1210, SAS1211, SAS1212, SAS1213, SAS1214
1305809	1307659	+	3	SAS1215, SAS1216, SAS1217
1313781	1316408	+	2	SAS1223, SAS1224
1316929	1319357	+	3	SAS1226, SAS1227, SAS1228
1319660	1324848	+	3	SAS1229, mutL, SAS1231
1329747	1331862	+	3	SAS1235, miaA, SAS1237
1332672	1335167	+	2	SAS1239, SAS1240
1335411	1337138	+	2	SAS1241, SAS1242
1343195	1343599	+	2	SAS1251, SAS1252
1348288	1351590	+	4	SAS1259, SAS1260, SAS1261, SAS1262
1356093	1359356	+	3	SAS1268, SAS1269, SAS1270
1372505	1376659	+	2	SAS1285, SAS1286
1384872	1389271	+	2	SAS1294, SAS1295
1392379	1393675	+	2	SAS1298, SAS1299
1403108	1409425	+	7	SAS1307, SAS1308, trpD, trpC, SAS1311, SAS1312, trpA
1409747	1412287	+	2	SAS1314, SAS1315
1414916	1418179	-	4	SAS1320, SAS1321, SAS1322, SAS1323
1420985	1422484	-	2	SAS1326, SAS1327
1422531	1424376	-	2	SAS1328, SAS1329
1431312	1434655	+	4	SAS1335, dapA, SAS1337, SAS1338
1434798	1438294	+	3	SAS1339, SAS1340, SAS1341
1439974	1442059	+	3	SAS1345, SAS1346, SAS1347
1444640	1447331	-	2	SAS1351, SAS1352
1447512	1448553	-	2	SAS1353, SAS1354
1449133	1453213	-	2	SAS1355, sucA
1453497	1455508	-	2	SAS1357, SAS1358
1456295	1458517	-	3	SAS1359, murG, SAS1361
1461387	1463074	-	4	SAS1364, SAS1365, SAS1366, SAS1367
1463160	1464493	-	2	SAS1368, SAS1369
1466073	1468146	-	4	SAS1371, SAS1372, SAS1373, SAS1374
1468391	1469261	+	2	SAS1375, SAS1375a
1498906	1501299	-	2	SAS1380, SAS1381
1502988	1507326	-	2	SAS1383, SAS1384
1511752	1513016	-	3	SAS1388, SAS1389, SAS1390
1513555	1516361	+	2	recU, SAS1393
1516925	1518606	-	3	SAS1394, SAS1395, SAS1396
1520548	1526572	-	4	SAS1398, SAS1399, SAS1400, SAS1401
1528219	1534200	-	6	SAS1404, SAS1405, SAS1406, SAS1407, aroB, SAS1409
1535539	1537800	-	3	SAS1411, ubiE, SAS1413
1538674	1540999	-	2	gpsA, engA
1547914	1550236	-	2	SAS1422, SAS1423
1554595	1557677	-	2	SAS1429, SAS1430
1557922	1560397	-	2	SAS1431, SAS1432
1560512	1562532	-	3	SAS1433, SAS1434, SAS1435
1566422	1567444	-	2	SAS1441, SAS1442
1572396	1575080	-	2	SAS1447, SAS1448
1579040	1580471	-	2	SAS1452, SAS1453
1580822	1585521	-	4	SAS1454, SAS1455, SAS1456, SAS1457
1585672	1587819	-	2	SAS1458, SAS1459
1588251	1591076	-	4	SAS1460, SAS1461, xseA, nusB
1591136	1593332	-	3	SAS1464, SAS1465, SAS1466
1593806	1595450	-	2	SAS1467, SAS1468
1595555	1596368	+	2	SAS1469, SAS1470
1598171	1602093	-	3	SAS1473, SAS1474, gcvT
1603009	1606475	-	6	SAS1477, SAS1478, SAS1479, SAS1480, SAS1481, SAS1482
1606527	1610657	-	6	SAS1483, SAS1484, SAS1485, SAS1486, SAS1487, SAS1488
1614199	1615459	-	2	SAS1492, SAS1493
1616412	1618658	-	2	SAS1495, SAS1496
1618772	1620552	-	2	SAS1497, SAS1498
1627220	1631071	-	6	SAS1504, era, SAS1506, SAS1507, SAS1508, SAS1509
1631375	1633804	-	3	SAS1510, SAS1511, SAS1512
1634493	1638681	-	4	SAS1514, SAS1515, prmA, SAS1517
1640718	1642353	-	2	SAS1519, SAS1520
1647640	1650307	-	2	SAS1525, SAS1526
1651125	1656792	-	9	SAS1528, SAS1529, SAS1530, SAS1531, SAS1532, SAS1533, SAS1534, SAS1535, SAS1536
1660543	1666096	-	6	SAS1540, SAS1541, SAS1542, SAS1543, SAS1544, SAS1545
1666422	1670393	-	5	greA, SAS1547, SAS1548, SAS1549, SAS1550
1670678	1671693	-	3	SAS1551, SAS1552, SAS1553
1674729	1677876	-	2	SAS1555, SAS1556
1678457	1680718	-	2	mnmA, SAS1558
1682280	1682648	-	2	SAS1560, SAS1561
1685924	1688968	-	2	aspS, hisS
1689429	1692975	-	3	SAS1568, SAS1569, SAS1570
1693382	1696195	-	2	SAS1571, SAS1572
1698952	1704832	-	7	SAS1574, tgt, queA, ruvB, ruvA, SAS1579, obgE
1705317	1706247	-	3	rpmA, SAS1582, rplU
1706609	1707981	-	2	SAS1584, SAS1585
1709672	1711062	-	2	radC, SAS1590
1711332	1715246	-	2	SAS1591, valS
1716432	1717628	-	2	SAS1594, SAS1595
1719035	1721628	-	3	SAS1597, SAS1598, hemC
1721670	1723853	-	2	SAS1600, hemA
1727691	1729247	-	2	SAS1605, SAS1606
1729792	1730548	-	2	rpmI, infC
1735045	1737836	-	3	SAS1612, SAS1613, nrdR
1739242	1743399	-	3	coaE, SAS1617, SAS1618
1745679	1748044	-	2	SAS1620, SAS1621
1752929	1755676	-	2	SAS1625, pfkA
1755945	1757746	-	2	SAS1627, SAS1628
1759620	1763779	-	2	SAS1630, SAS1631
1774460	1776822	-	2	SAS1642, SAS1643
1781934	1784685	+	2	SAS1649, SAS1650
1799578	1801404	+	2	SAS1660, SAS1661
1806507	1813171	-	4	murC, SAS1667, SAS1668, SAS1669
1816558	1818008	-	2	trmB, SAS1675
1818559	1820820	-	2	SAS1676, SAS1677
1821513	1824305	-	3	SAS1678, SAS1679, SAS1680
1832983	1835736	-	2	SAS1683, leuS
1837318	1838831	+	2	SAS1686, SAS1687
1842110	1845461	-	4	ribH, SAS1692, SAS1693, SAS1694
1847967	1849573	+	2	SAS1696, SAS1697
1855492	1856285	+	2	SAS1706, SAS1707
1862281	1863511	-	2	SAS1713, SAS1714
1863825	1866309	-	2	SAS1716, SAS1717
1871836	1872406	-	2	SAS1725, SAS1726
1879882	1882630	-	2	SAS1731, SAS1732
1888168	1896483	-	7	SAS1739, SAS1740, SAS1741, SAS1742, SAS1743, SAS1744, SAS1745
1897813	1899733	-	2	hlgB, hlgA
1900630	1901886	+	2	SAS1750, SAS1751
1905219	1907566	-	2	SAS1753, hemH
1909551	1911507	-	2	SAS1757, SAS1758
1912205	1912754	+	2	SAS1760, SAS1760a
1915148	1920208	-	3	SAS1763, SAS1764, SAS1765
1923626	1925383	-	2	SAS1769, SAS1770
1928923	1929345	+	2	SAS1774, SAS1775
1929410	1930186	-	2	SAS1776, SAS1777
1930345	1931947	-	2	SAS1778, SAS1779
1932098	1934270	-	2	SAS1780, SAS1781
1944993	1946401	-	2	SAS1784, SAS1785
1954651	1958138	-	4	SAS1792, SAS1793, SAS1794, recX
1962608	1964082	-	2	SAS1801, SAS1802
1964214	1964960	+	2	SAS1803, SAS1804
1966561	1969322	-	4	SAS1806, SAS1807, SAS1808, SAS1809
1972943	1974989	-	2	SAS1813, SAS1814
1981852	1985053	-	3	gatB, gatA, gatC
1987047	1993147	-	4	SAS1826, SAS1827, SAS1828, SAS1829
1995886	1997409	+	2	SAS1832, SAS1833
1997701	1998457	-	2	SAS1834, SAS1835
1998728	2001011	-	2	nadE, SAS1837
2001195	2003085	+	2	SAS1838, SAS1839
2013965	2015361	-	2	SAS1850, SAS1851
2016695	2020333	-	5	SAS1854, SAS1855, SAS1856, SAS1857, SAS1858
2025851	2026362	+	2	SAS1863a, SAS1864
2029184	2030205	-	2	SAS1869, SAS1870
2032611	2042693	-	4	SAS1875, SAS1876, SAS1877, SAS1878
2043442	2047254	-	7	SAS1881, SAS1882, SAS1883, SAS1884, SAS1885, SAS1886, SAS1887
2047342	2051553	-	5	SAS1888, SAS1889, SAS1890, SAS1891, SAS1892
2051682	2052494	-	2	SAS1893, SAS1894
2052609	2054260	-	5	SAS1895, SAS1896, SAS1897, SAS1898, SAS1899
2054601	2057118	-	5	SAS1901, SAS1902, SAS1903, SAS1904, SAS1905
2057331	2060737	-	4	SAS1906, SAS1907, SAS1908, SAS1909
2060830	2061308	-	2	SAS1910, SAS1911
2062014	2062382	-	2	SAS1912a, SAS1913
2063763	2064265	-	2	SAS1917, SAS1918
2065390	2066870	+	2	SAS1920, SAS1921
2069110	2071200	-	2	SAS1924, SAS1925
2078674	2079476	-	2	SAS1932, SAS1933
2087174	2089933	+	4	SAS1941, SAS1942, SAS1943, SAS1944
2090302	2092742	-	2	SAS1945, SAS1946
2102039	2104631	-	4	SAS1954, SAS1955, SAS1956, SAS1957
2105109	2108594	+	2	SAS1958, SAS1959
2108985	2115837	+	6	SAS1961, SAS1962, SAS1963, SAS1964, leuD, SAS1966
2122456	2125054	-	2	SAS1967, SAS1968
2125487	2127039	-	3	SAS1969, SAS1970, SAS1971
2128508	2129037	-	2	SAS1973, SAS1974
2130336	2133232	-	4	acpS, SAS1977, SAS1978, SAS1979
2133441	2137743	-	3	SAS1980, SAS1981, SAS1982
2138015	2141367	+	2	SAS1983, SAS1984
2143773	2146216	-	2	SAS1986, ddl
2148243	2148757	-	2	SAS1990, SAS1991
2148923	2151082	+	2	SAS1992, SAS1993
2152654	2155584	-	4	thiE, SAS1996, SAS1997, SAS1998
2158279	2160018	-	2	fabZ, SAS2003
2160924	2166269	-	6	atpC, SAS2006, SAS2007, SAS2008, SAS2009, SAS2010
2166721	2167823	-	2	SAS2012, SAS2013
2167990	2171587	-	4	SAS2014, upp, glyA, SAS2017
2171694	2173156	-	2	SAS2018, SAS2019
2173240	2175739	-	3	SAS2020, prfA, SAS2022
2189418	2191795	-	2	SAS2035, SAS2036
2192728	2194393	-	2	SAS2038, SAS2039
2200041	2201240	-	2	SAS2045, SAS2046
2202493	2203795	+	2	SAS2048, SAS2049
2211611	2216868	+	4	SAS2057, SAS2058, SAS2059, SAS2060
2224979	2228104	-	3	glmM, SAS2064, SAS2065
2240465	2242354	-	2	SAS2071, SAS2072
2245088	2248079	-	3	SAS2076, SAS2077, SAS2078
2248471	2252485	-	3	SAS2079, SAS2080, SAS2081
2255295	2256083	-	2	SAS2084, SAS2085
2261788	2268157	-	7	SAS2090, SAS2091, SAS2092, SAS2093, SAS2094, SAS2095, SAS2096
2276958	2279363	-	2	SAS2105, SAS2106
2280339	2281188	-	2	rpsI, rplM
2281428	2284698	-	4	truA, SAS2111, cbiO, cbiO
2285236	2286565	-	2	rplQ, SAS2115
2286640	2287804	-	4	SAS2116, rpsM, rpmJ, infA
2287997	2296295	-	18	adk, secY, rplO, rpmD, rpsE, rplR, rplF, rpsH, rpsN, rplE, rplX, rplN, rpsQ, SAS2133, rplP, rpsC, rplV, rpsS
2296362	2299151	-	5	rplB, rplW, rplD, rplC, rpsJ
2314265	2315909	+	2	SAS2155, SAS2156
2316939	2321027	-	6	SAS2158, mobA, SAS2160, SAS2161, SAS2162, SAS2163
2321586	2323127	-	2	SAS2165, SAS2166
2323297	2325370	-	3	SAS2167, SAS2168, SAS2169
2333148	2338196	+	7	ureA, ureB, ureC, ureE, SAS2182, SAS2183, SAS2184
2339550	2342275	-	2	SAS2187, SAS2188
2351356	2352405	-	2	SAS2198, SAS2199
2352615	2356042	-	2	SAS2200, SAS2201
2364723	2365261	+	2	SAS2210, SAS2211
2365357	2366194	-	2	SAS2212, SAS2213
2376462	2379361	-	2	SAS2223, SAS2224
2385197	2386572	-	2	SAS2230, SAS2231
2386790	2388914	-	2	SAS2232, SAS2233
2392365	2394392	-	2	SAS2237, SAS2238
2394489	2395396	+	2	SAS2239, SAS2240
2397516	2400107	-	2	SAS2243, SAS2244
2405957	2407677	-	2	SAS2250, SAS2251
2407813	2409853	+	2	SAS2252, SAS2253
2410016	2410911	+	2	SAS2254, SAS2255
2420982	2422453	-	2	SAS2263, SAS2264
2440294	2448976	-	7	SAS2282, SAS2283, SAS2284, SAS2285, SAS2286, SAS2287, SAS2288
2449284	2452975	-	3	SAS2289, SAS2290, SAS2291
2458576	2459093	-	2	SAS2298, SAS2299
2459366	2460346	-	2	SAS2300, SAS2301
2461948	2464155	-	3	SAS2303, SAS2304, SAS2305
2472070	2473996	+	2	SAS2311, SAS2312
2474048	2479353	-	6	SAS2313, SAS2314, SAS2315, SAS2316, SAS2317, SAS2318
2479806	2483348	-	2	SAS2319, SAS2320
2502112	2505623	-	4	SAS2337, SAS2338, SAS2339, SAS2340
2512013	2513444	-	2	SAS2345, SAS2346
2515124	2515647	-	2	SAS2348, SAS2349
2519513	2525684	-	6	SAS2353, SAS2354, SAS2355, SAS2356, SAS2357, SAS2358
2525824	2528771	-	3	SAS2359, SAS2360, SAS2361
2533848	2535141	-	3	SAS2366, SAS2367, SAS2368
2541264	2544519	-	2	SAS2376, SAS2377
2547569	2548976	-	2	SAS2381, SAS2382
2565005	2567262	-	2	SAS2391, SAS2392
2575508	2576975	+	2	SAS2399, SAS2400
2580839	2582422	-	2	SAS2403, SAS2404
2587844	2589216	+	2	SAS2412, SAS2413
2591598	2594237	-	3	SAS2416, SAS2417, SAS2418
2602604	2603681	-	2	SAS2426, SAS2427
2612090	2614506	-	3	SAS2435, SAS2436, SAS2437
2624315	2626490	-	2	SAS2445, SAS2446
2626917	2632453	-	5	SAS2447, SAS2448, SAS2449, SAS2450, SAS2451
2641488	2643022	-	3	SAS2461, SAS2462, SAS2463
2643154	2644408	+	2	SAS2464, SAS2465
2644506	2646354	+	2	SAS2466, SAS2467
2647488	2649928	-	2	SAS2469, SAS2470
2650223	2651168	-	3	SAS2471, SAS2472, SAS2473
2659104	2661151	-	3	SAS2482, panC, panB
2682280	2684663	-	2	SAS2502, SAS2503
2691619	2694371	-	2	SAS2508, SAS2509
2694479	2696268	-	3	SAS2510, SAS2511, SAS2512
2703620	2706014	-	2	SAS2518, SAS2519
2706099	2708377	-	2	SAS2520, SAS2521
2714927	2717831	+	2	SAS2527, SAS2528
2726137	2736664	-	7	SAS2533, SAS2534, SAS2535, SAS2536, SAS2537, SAS2538, secY
2745171	2746404	+	2	SAS2542, SAS2543
2747692	2748671	-	2	SAS2546, SAS2547
2748906	2751041	-	3	SAS2548, SAS2549, SAS2550
2752614	2756029	+	4	SAS2552, SAS2553, SAS2554, SAS2555
2759610	2766535	-	9	SAS2557, SAS2558, SAS2559, hisH, hisB, SAS2562, SAS2563, hisG, hisZ
2768625	2771167	-	2	SAS2568, SAS2569
2771220	2772651	-	2	SAS2570, SAS2571
2788329	2790957	+	2	SAS2585, SAS2586
2794796	2797392	-	2	gidB, SAS2593

## Sheet: Transcript rockhopper output
Transcription Start	Translation Start	Translation Stop	Transcription Stop	Strand	Name	Synonym	Product	Expression
	517	1878		+	dnaA	SAS0001	chromosomal replication initiation protein	67
	2156	3289		+	-	SAS0002	DNA polymerase III subunit beta	88
	3670	3915		+	-	SAS0003	hypothetical protein	30
	3912	5024		+	recF	SAS0004	recombination protein F	22
5025	5037	6968	7004	+	-	SAS0005	-	111
7005	7005	9668	9808	+	-	SAS0006	DNA gyrase subunit A	128
10625	10585	9755	9677	-	-	SAS0007	hypothetical protein	306
	10893	12407		+	hutH	SAS0008	histidine ammonia-lyase	77
12493			12725	+	-	SASs001	-	3
	12786	14072		+	-	SAS0009	seryl-tRNA synthetase	76
14405	14724	15419		+	-	SAS0010	hypothetical protein	127
	15416	15745		+	-	SAS0011	hypothetical protein	37
15949			16047	+	-	SASs002	-	48
16048	16108	17076	17076	+	-	SAS0012	hydrolase	124
	17321	18307		+	-	SAS0013	hypothetical protein	65
18322	18322	20289		+	-	SAS0014	hypothetical protein	116
	20286	20732	20763	+	rplI	SAS0015	50S ribosomal protein L9	172
20764	20764	22164	22164	+	-	SAS0016	replicative DNA helicase	184
22165	22443	23726	23726	+	-	SAS0017	adenylosuccinate synthetase	158
24156			24230	+	-	SASt001	Glu tRNA	708
24238			24310	+	-	SASt002	Asp tRNA	1206
24397			24308	-	-	predicted RNA	antisense: SASt002	801
	24924	25631		+	-	SAS0018	response regulator protein	79
25644	25644	27470		+	-	SAS0019	sensor kinase	139
	27463	28797		+	-	SAS0020	hypothetical protein	248
	28798	29586		+	-	SAS0021	hypothetical protein	98
	29975	30775		+	-	SAS0022	metallo-beta-lactamase superfamily protein	79
30815	30961	33321	33449	+	-	SAS0023	5'-nucleotidase	163
31464			31389	-	-	predicted RNA	antisense: SAS0023	650
	33689	34168		+	-	SAS0024	rRNA large subunit methyltransferase	95
	37584	34546		-	-	SAS0025	type I restriction enzyme protein	76
	38898	37588		-	-	SAS0026	type I restriction enzyme specificity protein	10
	40678	38891		-	-	SAS0027	type I restriction enzyme methylase	80
	41087	40866		-	-	SAS0028	hypothetical protein	78
41619	41604	41101	41098	-	-	SAS0029	hypothetical protein	132
	41931	41620		-	-	SAS0030	hypothetical protein	98
	42365	42024		-	-	SAS0031	hypothetical protein	93
	44456	42831		-	ccrB	SAS0032	site-specific recombinase	78
	45827	44478		-	ccrA1	SAS0033	site-specific recombinase	94
	47784	46015		-	-	SAS0034	hypothetical protein	97
	48080	47784		-	-	SAS0035	hypothetical protein	94
	49740	48253		-	-	SAS0036	hypothetical protein	20
	49912	50616		+	-	SAS0037	hypothetical protein	9
	50640	51482		+	-	SAS0038	hypothetical protein	23
	51926	52234		+	-	SAS0040	hypothetical protein	0
	52820	53458		+	-	SAS0043	fusidic acid resistance protein	49
	54144	54773		+	-	SAS0044	hypothetical protein	8
	55880	55452		-	-	SAS0046	hypothetical protein	32
	55960	56889		+	-	SAS0047	hypothetical protein	6
	57181	58476		+	-	SAS0048	hypothetical protein	48
	60231	60956		+	seh	SAS0051	enterotoxin H	38
	61852	62325		+	-	SAS0053	acetyltransferase (GNAT) family protein	18
	63631	62876		-	-	SAS0054	hypothetical protein	41
	63897	63631		-	-	SAS0055	hypothetical protein	17
	64028	65095		+	-	SAS0056	hypothetical protein	83
	65126	66460		+	-	SAS0057	metallo-beta-lactamase superfamily protein	60
	66479	67672		+	-	SAS0058	oxidoreductase	59
	69325	68339		-	-	SAS0059	hypothetical protein	43
	69634	69837		+	-	SAS0060	hypothetical protein	16
	69886	70182		+	-	SAS0061	hypothetical protein	10
	71474	70254		-	-	SAS0062	hypothetical protein	55
	72024	71467		-	-	SAS0063	hypothetical protein	48
	72131	72991		+	-	SAS0064	LysR family regulatory protein	35
	73879	73346		-	-	SAS0065	hypothetical protein	32
	73979	74713		+	-	SAS0066	LysR family regulatory protein	17
	75138	75749		+	-	SAS0067	hypothetical protein	14
	76016	79168		+	-	SAS0068	hypothetical protein	61
	79225	79707		+	-	SAS0069	hypothetical protein	52
	81118	81888		+	-	SAS0072	lipoprotein	14
	81940	82710		+	-	SAS0073	lipoprotein	7
82956	82989	83753	83753	+	-	SAS0074	lipoprotein	134
	83756	85132		+	-	SAS0075	hypothetical protein	60
	85132	85458		+	-	SAS0076	hypothetical protein	67
	85462	85773		+	-	SAS0077	hypothetical protein	44
	86025	88262		+	-	SAS0078	regulatory protein	95
88413	88413	89591	89591	+	-	SAS0079	peptidase	105
89592	89593	90981	90981	+	-	SAS0080	transporter protein	199
	93135	91468		-	-	SAS0081	Na+/Pi-cotransporter protein	96
	95228	93453		-	-	SAS0082	myosin-cross-reactive antigen	94
	95579	96052		+	-	SAS0083	hypothetical protein	58
	96314	97906		+	-	SAS0084	L-lactate permease 1	70
	99713	98235		-	-	SAS0085	immunoglobulin G binding protein A precursor	74
	100886	100134		-	-	SAS0086	regulatory protein	54
	102253	101255	101222	-	-	SAS0087	siderophore transport system permease	117
103260	103245	102250		-	-	SAS0088	siderophore transport system permease	178
	104253	103261		-	-	SAS0089	lipoprotein	52
104484	104484	105464		+	-	SAS0090	pyridoxal-phosphate dependent protein	161
	105461	106471	106471	+	-	SAS0091	ornithine cyclodeaminase	130
106492	106492	108246		+	-	SAS0092	siderophore biosynthesis protein	158
	108239	109495		+	-	SAS0093	transport protein	487
108545			108493	-	-	predicted RNA	antisense: SAS0093	676
	109485	111221		+	-	SAS0094	siderophore biosynthesis protein	92
	111202	112980		+	-	SAS0095	siderophore biosynthesis protein	229
	112955	113731		+	-	SAS0096	aldolase	406
	113731	114933	114933	+	-	SAS0097	pyridoxal-dependent decarboxylase	161
114937	114937	115701	115707	+	-	SAS0098	hypothetical protein	346
	115897	116304		+	-	SAS0099	hypothetical protein	31
	116354	116980		+	-	SAS0100	hypothetical protein	45
117192	117192	117968	118155	+	-	SAS0101	acetoin reductase	103
118166	118166	118017	117905	-	-	SAS0101a	hypothetical protein	216
	118313	119284		+	-	SAS0102	NAD dependent epimerase/dehydratase family protein	64
	119247	119939		+	-	SAS0103	sugar transferase	91
	120149	121315		+	-	SAS0104	galactosyl transferase	76
	121296	122534		+	-	SAS0105	hypothetical protein	88
	122524	123954		+	-	SAS0106	polysaccharide biosynthesis protein	61
124222	124222	124821	124856	+	-	SAS0107	superoxide dismutase	113
125189	125189	125914	126168	+	-	SAS0108	surface anchored protein	112
	126845	126105		-	-	SAS0109	GntR family transcriptional regulator	50
	127096	127803		+	-	SAS0110	purine nucleoside phosphorylase	83
	127810	129162		+	-	SAS0111	transport system protein	63
	129243	129905		+	-	SAS0112	deoxyribose-phosphate aldolase	74
129933	129933	131111	131625	+	-	SAS0113	phosphopentomutase	170
	132057	131242	130934	-	-	SAS0114	binding-protein-dependent transport systems membrane component	197
132855	132854	132054		-	-	SAS0115	binding-protein-dependent transport system membrane component	131
133629	133629	132856	132856	-	-	SAS0116	ABC transporter ATP binding protein	199
	134799	133843		-	-	SAS0117	lipoprotein	23
134825	135028	136572	136572	+	-	SAS0118	hypothetical protein	189
	136623	138158		+	-	SAS0119	nucleotidase	80
141371	141371	143980	144317	+	-	SAS0123	bifunctional acetaldehyde-CoA/alcohol dehydrogenase	141
144318	144318	144986	145001	+	-	SAS0124	capsular polysaccharide synthesis enzyme	146
145002	145002	145688	145688	+	-	SAS0125	capsular polysaccharide synthesis enzyme	117
	145691	146455		+	-	SAS0126	capsular polysaccharide synthesis enzyme	54
146456	146475	148298		+	-	SAS0127	capsular polysaccharide synthesis enzyme	117
	148288	149316		+	-	SAS0128	capsular polysaccharide synthesis enzyme	25
149329	149329	150438	150441	+	-	SAS0129	capsular polysaccharide synthesis enzyme	208
	150442	151566		+	-	SAS0130	capsular polysaccharide synthesis enzyme	82
	151569	152648		+	-	SAS0131	capsular polysaccharide synthesis enzyme	24
	152641	154035		+	-	SAS0132	capsular polysaccharide synthesis enzyme	54
	154032	154589		+	-	SAS0133	capsular polysaccharide synthesis enzyme	22
	154598	155836		+	-	SAS0134	capsular polysaccharide synthesis enzyme	18
	155870	157075		+	-	SAS0135	capsular polysaccharide synthesis enzyme	67
	157086	157643		+	-	SAS0136	capsular polysaccharide synthesis enzyme	62
	157643	158530	158530	+	-	SAS0137	capsular polysaccharide synthesis enzyme	165
158531	158584	159846	159846	+	-	SAS0138	capsular polysaccharide synthesis enzyme	202
	159893	161068		+	-	SAS0139	capsular polysaccharide synthesis enzyme	37
161465	161459	161133	161104	-	-	SAS0140	heme-degrading monooxygenase IsdI	104
	161849	161466		-	-	SAS0141	hypothetical protein	21
162276	162276	163763	163763	+	-	SAS0142	aldehyde dehydrogenase	197
	164409	165368		+	-	SAS0143	cation efflux system protein	60
165403	165436	165702	165702	+	-	SAS0144	hypothetical protein	159
166028	165865	165662	165444	-	-	SAS0145	hypothetical protein	124
	166043	166555		+	-	SAS0146	hypothetical protein	0
166826	166897	167637	167637	+	-	SAS0147	ABC transporter ATP-binding protein	179
167651	167651	168625		+	-	SAS0148	lipoprotein	194
	168622	169383		+	-	SAS0149	transport system permease	59
	169396	170427		+	-	SAS0150	hypothetical protein	52
	170644	171003		+	-	SAS0151	hypothetical protein	50
	171078	172202		+	-	SAS0152	formate dehydrogenase	55
	172588	173838		+	-	SAS0153	transporter protein	24
174285	174285	181460	181460	+	-	SAS0154	non-ribosomal peptide synthetase	196
181461	181473	182117	182395	+	-	SAS0155	4'-phosphopantetheinyl transferase	112
	182939	182445		-	-	SAS0156	hypothetical protein	26
	183958	183194		-	-	SAS0157	amino acid kinase	59
185215	185215	183974	183974	-	argJ	SAS0158	bifunctional ornithine acetyltransferase/N-acetylglutamate synthase	175
186296	186261	185227	185227	-	argC	SAS0159	N-acetyl-gamma-glutamyl-phosphate reductase	111
187666	187481	186297	186297	-	-	SAS0160	ornithine aminotransferase	164
189089	189089	187734	187667	-	-	SAS0161	branched-chain amino acid transport system carrier protein	105
	189922	189365		-	-	SAS0162	isochorismatase	82
191629	191629	189989	189923	-	-	SAS0163	thiamine pyrophosphate enzyme	137
194190	193947	191902	191630	-	-	SAS0164	glucose-specific PTS transporter protein, IIABC component	249
193058			193224	+	-	predicted RNA	antisense: SAS0164	753
194532	194532	195587		+	-	SAS0165	hypothetical protein	183
	195584	196483	196483	+	murQ	SAS0166	N-acetylmuramic acid 6-phosphate etherase	246
196495	196495	197949		+	-	SAS0167	sucrose-specific PTS transporter protein	189
	197949	198827	198827	+	-	SAS0168	transcriptional regulator	234
199333	199302	199021	197806	-	-	SAS0169	hypothetical protein	149
	199515	202304		+	-	SAS0170	type I restriction enzyme	74
	203050	202451		-	-	SAS0171	hypothetical protein	13
	203176	203931		+	-	SAS0172	hypothetical protein	11
	203928	204608		+	-	SAS0173	ABC transporter ATP-binding protein	16
	204605	205783		+	-	SAS0174	permease	31
	205990	206211		+	-	SAS0175	hypothetical protein	18
	206249	207967		+	-	SAS0176	hypothetical protein	68
	208026	208469		+	-	SAS0177	hypothetical protein	28
	208481	209203		+	-	SAS0178	ATP-binding transport protein	75
	209190	209366		+	-	SAS0179	hypothetical protein	46
	209601	209413		-	-	SAS0180	hypothetical protein	1
211672	211668	210076	210076	-	-	SAS0181	ABC transporter ATP-binding protein	237
211520	211796	213103	213108	+	-	SAS0182	transport system permease	115
	213109	214272		+	-	SAS0183	transport system permease	93
	214289	216064		+	-	SAS0184	RGD-containing lipoprotein	67
216102	216102	218108	218288	+	-	SAS0185	gamma-glutamyltranspeptidase	231
	219194	218421		-	-	SAS0186	hypothetical protein	86
	220010	219384		-	acpD	SAS0187	azoreductase	48
	220219	220797		+	-	SAS0188	peptidase	65
	221180	222277		+	-	SAS0189	ABC transporter ATP-binding protein	58
	222290	223561		+	-	SAS0190	extracellular sugar-binding lipoprotein	36
223564	223564	224832	224832	+	-	SAS0191	sugar transport system permease	145
224833	224834	225673	225673	+	-	SAS0192	sugar transport system permease	159
225674	225744	226823	226834	+	-	SAS0193	oxidoreductase	194
	226848	227888		+	-	SAS0194	oxidoreductase	97
227889	227943	228911	229081	+	-	SAS0195	hypothetical protein	113
	229766	229272		-	-	SAS0196	hypothetical protein	25
229999	229999	231378	232551	+	uhpT	SAS0197	sugar phosphate antiporter	114
	232495	231737		-	-	SAS0198	response regulator	70
	234044	232488		-	-	SAS0199	sensor kinase	39
235009	235009	234041		-	-	SAS0200	lipoprotein	196
235524	235597	237846	237868	+	-	SAS0201	formate acetyltransferase	167
	237869	238624		+	-	SAS0202	pyruvate formate-lyase activating enzyme	98
	238614	238922	238959	+	-	SAS0203	hypothetical protein	166
	238960	240723		+	-	SAS0204	hypothetical protein	61
	241231	240887		-	-	SAS0205	hypothetical protein	102
	241421	243322		+	-	SAS0206	staphylocoagulase precursor	76
245138	245109	243925	243925	-	-	SAS0207	thiolase	249
247400	247400	245139	245139	-	-	SAS0208	fatty oxidation complex protein	145
248798	248798	247587	247587	-	-	SAS0209	acyl-CoA dehydrogenase	148
250440	250415	248910	248799	-	-	SAS0210	acyl-CoA synthetase	153
252028	252003	250441	250441	-	-	SAS0211	acetyl-CoA transferase	242
	252459	253601		+	-	SAS0212	hypothetical protein	81
	255390	253915		-	-	SAS0213	extracellular solute-binding lipoprotein	72
	255944	255588		-	-	SAS0214	hypothetical protein	35
	256274	256101		-	-	SAS0215	hypothetical protein	30
	257445	256300		-	-	SAS0216	flavohemoprotein	89
258018	258018	258971	258971	+	-	SAS0217	L-lactate dehydrogenase	182
260914	260820	259291	259291	-	-	SAS0218	PTS transport system, IIBC component	184
261182	261182	262117	262117	+	-	SAS0219	inosine-uridine preferring nucleoside hydrolase	311
	262153	262323		+	-	SAS0219a	hypothetical protein	90
	262433	264550		+	-	SAS0220	PTS regulator	86
	264535	265002	265024	+	-	SAS0221	PTS transport system, IIA component	274
265025	265025	265303	265303	+	-	SAS0222	PTS transport system, IIB component	127
265506	265530	266789	266789	+	-	SAS0223	PTS transport system, IIC component	154
	266807	267862		+	-	SAS0224	zinc-binding dehydrogenase	69
	267864	268010		+	-	SAS0225	hypothetical protein	62
268034	268034	269077	269077	+	-	SAS0226	zinc-binding dehydrogenase	220
	269605	270321		+	ispD	SAS0227	2-C-methyl-D-erythritol 4-phosphate cytidylyltransferase	69
	270314	271339		+	-	SAS0228	zinc-binding dehydrogenase	34
	271361	273055		+	-	SAS0229	hypothetical protein	22
273614	273501	273367	273307	-	-	SAS0230	hypothetical protein	104
	273703	273828		+	-	SAS0230a	hypothetical protein	49
274081	274081	275250	275525	+	-	SAS0231	teichoic acid biosynthesis protein	145
	275526	276242		+	ispD	SAS0232	2-C-methyl-D-erythritol 4-phosphate cytidylyltransferase	47
	276235	277260		+	-	SAS0233	zinc-binding dehydrogenase	65
	277282	278970		+	-	SAS0234	hypothetical protein	50
	279003	280724		+	-	SAS0235	glycosyl transferase family protein	58
	280868	281542		+	-	SAS0236	cell wall biosynthesis protein ScdA	11
	281786	283540		+	-	SAS0237	autolysin sensor kinase	80
283543	283543	284283	284335	+	-	SAS0238	two-component response regulator	109
284396	284396	284839		+	-	SAS0239	murein hydrolase regulator LrgA	122
	284832	285533	285639	+	-	SAS0240	antiholin-like protein LrgB	136
	286345	285641		-	-	SAS0241	GntR family transcriptional regulator	79
286494	286494	287285	287300	+	-	SAS0242	PTS transport system protein	183
287301	287301	288737	288761	+	-	SAS0243	6-phospho-beta-glucosidase	211
	289991	289230		-	-	SAS0244	hypothetical protein	93
291177	291156	290242	290092	-	-	SAS0245	ribokinase	124
	291588	291184		-	-	SAS0246	D-ribose pyranase	35
292585	292484	291603	291603	-	-	SAS0247	sugar transport protein	114
293714	293714	292716	292586	-	-	SAS0248	LacI family regulatory protein	150
	293932	294045		+	-	SAS0248a	hypothetical protein	0
	294095	294487		+	-	SAS0249	hypothetical protein	9
296055	295991	294615	294615	-	-	SAS0250	transport protein	148
	296225	297217		+	-	SAS0251	choloylglycine hydrolase	83
297543	297543	298493	298894	+	-	SAS0252	peptidoglycan hydrolase	113
	299204	298545		-	-	SAS0253	ABC transporter ATP-binding protein	90
	300138	299218	299218	-	-	SAS0254	hypothetical protein	108
	301301	300135		-	-	SAS0255	hypothetical protein	65
	302892	301369		-	-	SAS0256	hypothetical protein	23
	304125	303223		-	-	SAS0257	hypothetical protein	100
	304364	304657		+	-	SAS0258	hypothetical protein	78
	304740	307769		+	-	SAS0259	hypothetical protein	50
	307769	308227		+	-	SAS0260	hypothetical protein	18
	308199	308441		+	-	SAS0261	hypothetical protein	0
	308454	309788		+	-	SAS0262	hypothetical protein	21
309810	309810	314249	314249	+	-	SAS0263	hypothetical protein	126
	314279	314671		+	-	SAS0264	hypothetical protein	3
	314687	315001		+	-	SAS0265	hypothetical protein	43
	314998	315675		+	-	SAS0266	hypothetical protein	1
	315675	315992		+	-	SAS0267	hypothetical protein	95
	316002	317846		+	-	SAS0268	hypothetical protein	101
	317857	318351		+	-	SAS0269	hypothetical protein	3
	318562	319245		+	-	SAS0270	hypothetical protein	41
	319392	320003		+	-	SAS0271	hypothetical protein	10
	320202	320702		+	-	SAS0272	hypothetical protein	59
	320713	321213		+	-	SAS0273	hypothetical protein	18
	321224	321724		+	-	SAS0274	hypothetical protein	27
	321735	322235		+	-	SAS0275	hypothetical protein	41
	322246	322746		+	-	SAS0276	hypothetical protein	26
	322757	323257		+	-	SAS0277	hypothetical protein	3
	323268	323768		+	-	SAS0278	hypothetical protein	7
	323779	324267		+	-	SAS0279	hypothetical protein	0
	324892	325266		+	-	SAS0280	hypothetical protein	9
	325416	325814		+	-	SAS0281	hypothetical protein	3
	326888	326064		-	-	SAS0282	formate/nitrite transporter	12
	328434	327127		-	-	SAS0283	amino acid transport system	49
	329018	329908		+	-	SAS0284	hypothetical protein	40
	330158	331207		+	-	SAS0285	hypothetical protein	22
	331220	331897		+	-	SAS0286	ABC transporter ATP-binding protein	0
332073	332105	333136	333287	+	-	SAS0287	hypothetical protein	136
	333479	334597		+	-	SAS0288	PfkB family carbohydrate kinase	80
	334572	335495	335495	+	-	SAS0289	hypothetical protein	214
335496	335506	336726	336831	+	-	SAS0290	nucleoside permease	167
338403	338364	336832	336330	-	-	SAS0291	sodium:solute symporter family protein	125
	339285	338404		-	-	SAS0292	N-acetylneuraminate lyase	60
	339443	340303		+	-	SAS0293	ROK family protein	77
341380	341380	340580	340438	-	-	SAS0294	hypothetical protein	193
341521	341521	342189	342568	+	-	SAS0295	N-acetylmannosamine-6-phosphate 2-epimerase	110
343747	343633	342320	342320	-	-	SAS0296	hypothetical protein	151
	344051	346123		+	-	SAS0297	lipase precursor	92
347264	347192	346365	345024	-	-	SAS0298	hypothetical protein	110
348872	348464	347265	347265	-	-	SAS0299	NADH:flavin oxidoreductase / NADH oxidase family protein	208
348504	348766	349767	349800	+	-	SAS0300	luciferase family protein	178
349801	349801	350133		+	-	SAS0301	glycine cleavage H-protein	236
	350134	350934		+	-	SAS0302	hypothetical protein	143
	350921	351868		+	-	SAS0303	hypothetical protein	184
	351846	352868		+	-	SAS0304	lipoate-protein ligase A	63
352929	353181	354209	357757	+	-	SAS0305	reductase	116
355652	355648	354302	354302	-	ulaA	SAS0306	PTS system ascorbate-specific transporter subunit IIC	313
355948	355947	355663	355653	-	-	SAS0307	PTS transport system protein	184
356392	356392	355949	355949	-	-	SAS0308	PTS transport system IIA component	152
358502	358352	356397	356393	-	-	SAS0309	PTS regulator	179
358564	358564	358983	358983	+	-	SAS0310	MarR family transcriptional regulator	140
	359090	360445		+	-	SAS0311	hypothetical protein	69
	360552	360992		+	-	SAS0312	hypothetical protein	27
362433	362433	361075	361075	-	-	SAS0313	glycerol-3-phosphate transporter	117
	362745	363671		+	-	SAS0314	dioxygenase	58
363676	363685	364746	364759	+	-	SAS0315	luciferase-like monooxygenase	126
	364760	365326		+	-	SAS0316	NADH-dependent FMN reductase	85
	366381	365386		-	-	SAS0317	hypothetical protein	68
	366686	367231		+	-	SAS0318	acetyltransferase	29
	367498	368352		+	-	SAS0319	lipoprotein	44
	368349	369578		+	-	SAS0320	Sec-independent exported protein	69
	369556	371271		+	-	SAS0321	hypothetical protein	60
	372064	371363		-	-	SAS0322	Sec-independent protein translocase	30
	372296	372081		-	-	SAS0323	Sec-independent protein translocase	51
	372793	372404		-	-	SAS0324	hypothetical protein	5
372987	373033	373236		+	-	SAS0325	DNA-binding protein	161
	373233	373946	373946	+	-	SAS0326	hypothetical protein	147
	373971	374813		+	-	SAS0327	ABC transporter ATP-binding protein	49
	374813	375442		+	-	SAS0328	hypothetical protein	73
	376965	375832		-	-	SAS0329	hypothetical protein	81
377504	377504	378685	378744	+	-	SAS0330	acetyl-CoA acetyltransferase	291
379520	379520	378768	378709	-	-	SAS0331	hypothetical protein	154
	381791	379563	379563	-	-	SAS0332	5-methyltetrahydropteroyltriglutamate/homocysteine S-methyltransferase	178
	383629	381788		-	-	SAS0333	bifunctional homocysteine S-methyltransferase/5,10-methylenetetrahydrofolate reductase	97
	384758	383598		-	-	SAS0334	Cys/Met metabolism PLP-dependent enzyme	128
385858	385858	384755		-	-	SAS0335	Cys/Met metabolism PLP-dependent enzyme	143
386281			386022	-	-	SASs003	-	131
	386522	387367		+	-	SAS0336	DNA-binding protein	32
	387524	388405		+	-	SAS0337	hypothetical protein	15
	388435	388638		+	-	SAS0338	hypothetical protein	58
	388650	389747		+	-	SAS0339	GTP-dependent nucleic acid-binding protein EngD	95
	390024	389833		-	-	SAS0340	hypothetical protein	23
390268	390268	390564	390583	+	rpsF	SAS0341	30S ribosomal protein S6	181
390584	390585	391088	391088	+	-	SAS0342	single-strand DNA-binding protein	105
391089	391140	391382	391444	+	rpsR	SAS0343	30S ribosomal protein S18	128
	392640	391648		-	-	SAS0344	hypothetical protein	51
393443	393545	394156	394176	+	-	SAS0347	hypothetical protein	109
	394525	394926		+	-	SAS0348	hypothetical protein	5
	395074	395646		+	-	SAS0349	hypothetical protein	44
	396047	395784		-	-	SAS0350	hypothetical protein	67
	396341	396592		+	-	SAS0351	hypothetical protein	22
	396840	396631		-	-	SAS0352	hypothetical protein	0
	397018	397599		+	-	SAS0353	phosphoglycerate mutase family protein	30
	398048	397665		-	-	SAS0354	hypothetical protein	69
	398136	398234		+	-	SAS0354a	hypothetical protein	0
	398929	398303		-	-	SAS0355	hypothetical protein	41
	400612	399002		-	-	SAS0356	hypothetical protein	7
	402250	400727		-	-	SAS0357	alkyl hydroperoxide reductase	100
	402835	402266		-	-	SAS0358	alkyl hydroperoxide reductase	93
403327	403327	404082	405395	+	-	SAS0359	nitroreductase family protein	107
405707	405551	404163	404163	-	-	SAS0360	sodium:dicarboxylate symporter protein	302
	405636	405734		+	-	SAS0360a	hypothetical protein	0
407721	407681	406725	406725	-	-	SAS0361	hypothetical protein	217
	408461	407799		-	-	SAS0362	hypothetical protein	58
	409011	408604		-	-	SAS0363	hypothetical protein	44
409191			409294	+	-	SASs004	-	0
	409524	410102		+	-	SAS0364	xanthine phosphoribosyltransferase	70
	410102	411370		+	-	SAS0365	xanthine permease	58
411408	411408	412874	412874	+	-	SAS0366	inosine-5'-monophosphate dehydrogenase	148
412899	412899	414440	414498	+	guaA	SAS0367	GMP synthase	137
	414952	416058		+	-	SAS0368	hypothetical protein	35
	416502	416687		+	-	SAS0369	hypothetical protein	17
	417076	416684		-	-	SAS0370	hypothetical protein	89
	417577	417098		-	-	SAS0371	hypothetical protein	21
	417960	417703		-	-	SAS0372	hypothetical protein	54
	418503	418835		+	-	SAS0373	hypothetical protein	19
	419940	421766		+	-	SAS0375	hypothetical protein	27
	422726	422304		-	-	SAS0376	hypothetical protein	24
	423599	423051		-	-	SAS0377	hypothetical protein	0
	423741	423580		-	-	SAS0378	hypothetical protein	28
	424095	424502		+	-	SAS0379	hypothetical protein	6
	424549	425031		+	-	SAS0380	hypothetical protein	0
	425231	425920		+	-	SAS0381	hypothetical protein	15
	426201	426094		-	-	SAS0381a	hypothetical protein	25
	426554	426195		-	-	SAS0382	hypothetical protein	28
	427418	426573		-	-	SAS0383	hypothetical protein	100
	427890	428570		+	-	SAS0384	superantigen-like protein	30
	428856	429551		+	-	SAS0385	superantigen-like protein	46
	429842	430912		+	-	SAS0386	superantigen-like protein	16
	431277	432224		+	-	SAS0387	superantigen-like protein	84
	432588	433292		+	-	SAS0388	superantigen-like protein 5	75
	433738	434436		+	-	SAS0389	superantigen-like protein	0
	434858	435553		+	-	SAS0390	superantigen-like protein 7	11
	435892	436590		+	-	SAS0391	superantigen-like protein	15
	436969	437667		+	-	SAS0392	superantigen-like protein	8
	438026	438709		+	-	SAS0393	superantigen-like protein	28
	438787	438918		+	-	SAS0393a	hypothetical protein	83
438919	438971	440527		+	-	SAS0394	restriction enzyme modification protein	134
	440520	441779		+	-	SAS0395	restriction and modification system specificity protein	62
	442185	442877		+	-	SAS0396	superantigen-like protein	21
	442899	444401		+	-	SAS0397	hypothetical protein	36
	444816	444508		-	-	SAS0398	hypothetical protein	0
	445152	445964		+	-	SAS0399	lipoprotein	7
	446012	446782		+	-	SAS0400	hypothetical protein	4
	446814	447605		+	-	SAS0401	lipoprotein	37
	447657	448454		+	-	SAS0402	lipoprotein	30
	448633	449448		+	-	SAS0403	lipoprotein	12
	449438	450763		+	-	SAS0404	hypothetical protein	30
	450760	451083		+	-	SAS0405	hypothetical protein	0
	451102	451416		+	-	SAS0406	hypothetical protein	7
	451894	451700		-	-	SAS0407	hypothetical protein	18
	452092	453294		+	-	SAS0408	cobalamin synthesis protein	74
	453563	453691		+	-	SAS0409	hypothetical protein	62
	454880	456364		+	-	SAS0410	NADH dehydrogenase subunit 5	72
456377	456377	459082	459243	+	-	SAS0411	hypothetical protein	293
458985			458954	-	-	predicted RNA	antisense: SAS0411	644
459244	459244	459606	459694	+	-	SAS0412	hypothetical protein	521
	460182	459835		-	-	SAS0413	hypothetical protein	9
460274	460289	460963	460963	+	-	SAS0414	hypothetical protein	187
	461000	461734		+	-	SAS0415	hypothetical protein	65
	461912	462025		+	-	SAS0415a	hypothetical protein	102
	462187	463527		+	-	SAS0416	sodium:neurotransmitter symporter family protein	73
463744	463744	464649		+	-	SAS0417	pyridoxal-phosphate dependent protein	113
	464642	465784		+	-	SAS0418	Cys/Met metabolism PLP-dependent enzyme	95
	466081	467106		+	-	SAS0419	ABC transporter ATP-binding protein	57
	467110	467769		+	-	SAS0420	transport system membrane protein	92
	467806	468648		+	-	SAS0421	lipoprotein	85
	468980	469984		+	-	SAS0422	hypothetical protein	42
	470438	470169		-	-	SAS0423	hypothetical protein	0
	470578	470982		+	-	SAS0424	MutT domain-containing protein	69
	470972	471457	471590	+	-	SAS0425	acetyltransferase	132
	472408	471626		-	-	SAS0426	hypothetical protein	90
473523	473523	472405		-	-	SAS0427	hypothetical protein	141
474546	474522	473638	473638	-	-	SAS0428	LysR family regulatory protein	130
474704	474704	479203	479220	+	-	SAS0429	glutamate synthase	147
479221	479221	480684	480684	+	gltD	SAS0430	glutamate synthase	131
480953			481045	+	-	SASt003	Ser tRNA	57
481515	481515	482942	482987	+	-	SAS0431	sugar-specific PTS transport system, IIBC component	224
	483006	484646		+	-	SAS0432	glycosyl hydrolase	78
	484671	485399		+	-	SAS0433	GntR family transcriptional regulator	64
485578			485680	+	-	SASs005	-	163
	486042	486566		+	-	SAS0434	acetyltransferase (GNAT) family protein	90
	486635	488332		+	-	SAS0435	DNA polymerase III, tau subunit	62
	488422	488739		+	-	SAS0436	hypothetical protein	19
	488746	489342		+	recR	SAS0437	recombination protein RecR	50
490196			491750	+	-	SASr001	16S ribosomal RNA	1791
491941			490527	-	-	predicted RNA	antisense: SASr001	1869
492053			494975	+	-	SASr002	23S ribosomal RNA	1040
493858			493495	-	-	predicted RNA	antisense: SASr002	840
495306			493972	-	-	predicted RNA	antisense: SASr003 SASr002	1992
495048			495162	+	-	SASr003	5S ribosomal RNA	148
	496066	497403		+	-	SAS0438	Orn/Lys/Arg decarboxylase family protein	78
	497405	498022		+	tmk	SAS0439	thymidylate kinase	26
	498050	498379		+	-	SAS0440	hypothetical protein	72
	498593	499519		+	-	SAS0441	DNA polymerase III subunit delta'	89
	499520	500323		+	-	SAS0442	hypothetical protein	33
500340	500340	500687	500705	+	-	SAS0443	DNA replication intiation control protein YabA	124
	500961	501686		+	-	SAS0444	hypothetical protein	16
	501679	501927		+	-	SAS0445	hypothetical protein	52
501928	501929	502768	503052	+	-	SAS0446	tetrapyrrole (corrin/porphyrin) methylase family protein	126
	503053	505026		+	-	SAS0447	methionyl-tRNA synthetase	89
505057	505057	505830	505891	+	-	SAS0448	TatD related DNase	129
	505997	506533		+	-	SAS0449	hypothetical protein	90
	506544	507437		+	ksgA	SAS0450	dimethyladenosine transferase	53
	507537	507800		+	-	SAS0451	hypothetical protein	7
	508110	508958		+	ipk	SAS0452	4-diphosphocytidyl-2-C-methyl-D-erythritol kinase	77
	508972	509796		+	-	SAS0453	pur operon repressor	42
	509813	510193		+	-	SAS0454	regulatory protein	74
	510265	510567		+	-	SAS0455	regulatory protein SpoVG	31
	510911	512263		+	glmU	SAS0456	bifunctional N-acetylglucosamine-1-phosphate uridyltransferase/glucosamine-1-phosphate acetyltransferase	83
	512410	513375		+	-	SAS0457	ribose-phosphate pyrophosphokinase	58
	513525	514178		+	-	SAS0458	50S ribosomal protein L25	100
514358	514458	515030		+	-	SAS0459	peptidyl-tRNA hydrolase	137
	515030	518536		+	-	SAS0460	transcription-repair coupling factor	95
	518526	520052		+	-	SAS0461	polysaccharide biosynthesis protein	173
	520052	521245		+	-	SAS0462	tetrapyrrole (corrin/porphyrin) methylase	127
	521242	521505	521522	+	-	SAS0463	S4 domain-containing protein	125
	521523	521915		+	-	SAS0464	cell division protein	102
	522020	522421		+	-	SAS0465	hypothetical protein	32
	522601	523896		+	-	SAS0466	hypothetical protein	37
	523901	524440		+	-	SAS0467	hypoxanthine phosphoribosyltransferase	2
524697	524697	526790	526805	+	-	SAS0468	cell division protein	119
	527019	527900		+	hslO	SAS0469	Hsp33-like chaperonin	80
	528079	529011		+	-	SAS0470	O-acetylserine (thiol)-lyase	57
	529227	530030		+	-	SAS0471	dihydropteroate synthase	81
	530008	530373		+	-	SAS0472	dihydroneopterin aldolase	16
	530370	530846		+	-	SAS0473	2-amino-4-hydroxy-6-hydroxymethyldihydropteridine pyrophosphokinase	72
531366	531385	532872	532904	+	lysS	SAS0474	lysyl-tRNA synthetase	103
533430			533544	+	-	SASr004	5S ribosomal RNA	130
533557			533632	+	-	SASt004	Val tRNA	170
533649			533724	+	-	SASt005	Thr tRNA	461
533731			533803	+	-	SASt006	Lys tRNA	716
533837			533911	+	-	SASt007	Gly tRNA	1950
534384			533882	-	-	predicted RNA	antisense: SASt011 SASt010 SASt009 SASt008 SASt007	1689
533919			534007	+	-	SASt008	Leu tRNA	2723
534013			534089	+	-	SASt009	Arg tRNA	2604
534110			534183	+	-	SASt010	Pro tRNA	1306
534207			534282	+	-	SASt011	Ala tRNA	588
534404			535958	+	-	SASr005	16S ribosomal RNA	1812
536215			534703	-	-	predicted RNA	antisense: SASt012 SASr005	1872
536050			536126	+	-	SASt012	Ile tRNA	173
536294			539216	+	-	SASr006	23S ribosomal RNA	1022
537993			537687	-	-	predicted RNA	antisense: SASr006	737
539542			538199	-	-	predicted RNA	antisense: SASr007 SASr006	2166
539289			539403	+	-	SASr007	5S ribosomal RNA	290
539615			541169	+	-	SASr008	16S ribosomal RNA	1788
541397			539964	-	-	predicted RNA	antisense: SASr008	1961
541488			544410	+	-	SASr009	23S ribosomal RNA	1026
543183			542871	-	-	predicted RNA	antisense: SASr009	842
544733			543436	-	-	predicted RNA	antisense: SASr010 SASr009	2155
544483			544597	+	-	SASr010	5S ribosomal RNA	104
	546690	545308		-	-	SAS0475	GntR family transcriptional regulator	20
546750	546794	547681	547681	+	-	SAS0476	pyridoxal biosynthesis lyase PdxS	192
	547685	548245		+	-	SAS0477	glutamine amidotransferase subunit PdxT	64
	549665	548451		-	-	SAS0478	nucleoside permease	10
	549823	550284		+	-	SAS0479	DNA-binding protein	12
550285	550303	550869		+	-	SAS0480	hypothetical protein	132
	550859	551866	551866	+	-	SAS0481	ATP:guanido phosphotransferase	107
	551880	554336		+	-	SAS0482	stress response-related Clp ATPase	59
554820	554820	556184	556208	+	-	SAS0483	DNA repair protein RadA	157
	556209	557282		+	-	SAS0484	hypothetical protein	33
557839	557839	559293	559338	+	gltX	SAS0485	glutamyl-tRNA synthetase	150
	559716	560363		+	-	SAS0486	serine acetyltransferase	30
	560347	561747		+	cysS	SAS0487	cysteinyl-tRNA synthetase	107
	561740	562144		+	-	SAS0488	hypothetical protein	33
	562152	562898		+	-	SAS0489	SpoU rRNA methylase family protein	20
	562898	563422		+	-	SAS0490	hypothetical protein	42
	563503	564072		+	-	SAS0491	hypothetical protein	46
	564187	564330		+	rpmG	SAS0492	50S ribosomal protein L33	60
	564386	564568		+	secE	SAS0493	preprotein translocase subunit SecE	19
	564581	565129		+	-	SAS0494	transcription antitermination protein	102
565310	565310	565732	565785	+	rplK	SAS0495	50S ribosomal protein L11	128
	565940	566632		+	rplA	SAS0496	50S ribosomal protein L1	98
	566904	567404		+	rplJ	SAS0497	50S ribosomal protein L10	98
	567447	567815		+	rplL	SAS0498	50S ribosomal protein L7/L12	65
	567990	568598		+	-	SAS0499	hypothetical protein	79
568813	568813	572364	572364	+	rpoB	SAS0500	DNA-directed RNA polymerase subunit beta	218
572501	572501	576124	576124	+	-	SAS0501	DNA-directed RNA polymerase subunit beta'	128
	576204	576515		+	-	SAS0502	ribosomal protein L7Ae-like	47
	576613	577026		+	rpsL	SAS0503	30S ribosomal protein S12	92
	577092	577562		+	-	SAS0504	30S ribosomal protein S7	76
577683	577685	579766	579766	+	-	SAS0505	elongation factor G	201
579936	579983	581167	581353	+	tuf	SAS0506	elongation factor Tu	283
582736	582624	581449	581449	-	-	SAS0507	peptidase	182
	582795	583982		+	-	SAS0508	2-amino-3-ketobutyrate CoA ligase	15
	584249	585127		+	-	SAS0509	chaperone protein HchA	80
	585286	586923		+	-	SAS0510	ribulokinase	31
	587137	588102		+	-	SAS0511	hypothetical protein	45
	588437	589513		+	-	SAS0512	branched-chain amino acid aminotransferase	47
	589764	590447		+	-	SAS0513	haloacid dehalogenase	67
	591225	590563		-	-	SAS0514	deoxyadenosine kinase	41
	591835	591218		-	-	SAS0515	deoxyadenosine kinase	66
	591902	592372		+	-	SAS0516	deaminase	45
	592519	593388		+	-	SAS0517	haloacid dehalogenase	24
	593409	593975		+	-	SAS0518	hypothetical protein	29
	594406	597279		+	-	SAS0519	surface anchored protein	58
	597646	601743		+	-	SAS0520	surface anchored protein	69
	602137	605562		+	-	SAS0521	bone sialoprotein-binding protein	101
	605681	607153		+	-	SAS0522	glycosyl transferase family protein	58
	608767	607277		-	-	SAS0523	glycosyl transferase family protein	40
609939	609927	609049	608974	-	-	SAS0524	GTP cyclohydrolase	143
	610605	609940		-	-	SAS0525	hypothetical protein	61
611239	610978	610619	610619	-	-	SAS0526	hypothetical protein	129
	611257	612015		+	-	SAS0527	glucosamine-6-phosphate isomerase	59
	612092	612724		+	-	SAS0528	hexulose-6-phosphate synthase	86
	612726	613274		+	-	SAS0529	6-phospho 3-hexuloisomerase	67
	613387	614034		+	-	SAS0530	haloacid dehalogenase	45
	614536	615936		+	-	SAS0531	proline/betaine transporter	100
	616187	616480		+	-	SAS0532	hypothetical protein	50
	616480	617856		+	-	SAS0533	AMP-binding protein	30
617858	617858	618997		+	-	SAS0534	ketoacyl-CoA thiolase	104
	618972	619337		+	-	SAS0535	hypothetical protein	52
	619340	619609		+	-	SAS0536	hypothetical protein	82
	619977	619810		-	-	SAS0537	hypothetical protein	24
	621314	620484		-	-	SAS0538	phosphomethylpyrimidine kinase	74
	621498	622154		+	-	SAS0539	uracil-DNA glycosylase	39
	622155	622535		+	-	SAS0540	hypothetical protein	100
	622668	623036		+	-	SAS0541	hypothetical protein	100
	623157	624641		+	-	SAS0542	amino acid permease	83
	625234	624782		-	-	SAS0543	hypothetical protein	43
	626011	625247		-	-	SAS0544	hypothetical protein	66
	626322	626519		+	-	SAS0545	hypothetical protein	44
	627312	626560		-	-	SAS0546	heme peroxidase	52
627480	627480	628466	628466	+	eutD	SAS0547	phosphotransacetylase	217
628467	628469	629305	629351	+	-	SAS0548	lipoate-protein ligase A	105
	629892	630812		+	-	SAS0549	mevalonate kinase	94
630817	630817	631800	631800	+	-	SAS0550	mevalonate diphosphate decarboxylase	143
	631813	632889		+	-	SAS0551	phosphomevalonate kinase	69
	633066	633407		+	-	SAS0552	hypothetical protein	59
	634781	633459	633459	-	-	SAS0553	pyridine nucleotide-disulfide oxidoreductase	112
635301	635208	634768		-	-	SAS0554	hypothetical protein	264
635509	635833	637242	637242	+	-	SAS0555	hypothetical protein	105
	637246	637872		+	-	SAS0556	hypothetical protein	66
	638008	638640		+	-	SAS0557	hypothetical protein	29
	638728	639345		+	-	SAS0558	hypothetical protein	0
	639420	640049		+	-	SAS0559	hypothetical protein	9
	640997	641638		+	-	SAS0562	hypothetical protein	2
	641685	642314		+	-	SAS0563	hypothetical protein	9
642726	642767	643396	643451	+	-	SAS0564	hypothetical protein	144
	643511	644161		+	-	SAS0565	hypothetical protein	25
	644198	644833		+	-	SAS0566	hypothetical protein	45
	645068	645694		+	-	SAS0567	hypothetical protein	26
	645964	646902		+	-	SAS0568	aldo/keto reductase	86
647113	647113	647649	647649	+	-	SAS0569	hypothetical protein	117
647807	647818	648294	648333	+	-	SAS0570	acetyltransferase	115
	648334	649629		+	-	SAS0571	phosphohydrolase	56
	649672	650178		+	-	SAS0572	hypothetical protein	47
650677	650677	651687	651738	+	-	SAS0573	alcohol dehydrogenase	136
	651764	651871		+	-	SAS0573a	hypothetical protein	7
	651952	652380		+	-	SAS0574	hypothetical protein	0
	652377	654038		+	argS	SAS0575	arginyl-tRNA synthetase	85
	654429	655064		+	-	SAS0576	DNA repair protein	24
	655315	656202		+	-	SAS0577	transport system lipoprotein	9
	656351	657301		+	-	SAS0578	FecCD transport family protein	36
	657356	658075		+	-	SAS0579	haloacid dehalogenase	89
	658059	658859	658859	+	-	SAS0580	hydrolase	126
	658995	659501		+	-	SAS0581	hypothetical protein	20
	659663	660379		+	-	SAS0582	hypothetical protein	18
	660548	661336		+	-	SAS0583	esterase	49
	661960	661586		-	-	SAS0584	accessory regulator A	0
	663837	662908		-	-	SAS0585	hypothetical protein	30
	664256	664032		-	-	SAS0586	hypothetical protein	0
	664476	664273		-	-	SAS0587	hypothetical protein	9
	664635	665195		+	-	SAS0588	phage integrase family protein	16
	665214	667616		+	-	SAS0589	monovalent cation/H+ antiporter subunit A	82
	667603	668028		+	-	SAS0590	monovalent cation/H+ antiporter subunit B	81
	668025	668369		+	-	SAS0591	monovalent cation/H+ antiporter subunit C	85
	668359	669855		+	-	SAS0592	monovalent cation/H+ antiporter subunit D	82
	669856	670338		+	-	SAS0593	monovalent cation/H+ antiporter subunit E	44
	670335	670637		+	-	SAS0594	monovalent cation/H+ antiporter subunit F	57
	670612	671049		+	-	SAS0595	monovalent cation/H+ antiporter subunit G	2
	671389	673431		+	-	SAS0596	sodium/hydrogen exchanger family protein	46
	675521	674592		-	-	SAS0597	ABC transporter extracellular binding protein	90
	676354	675518		-	-	SAS0598	ABC transporter permease	67
677096	677091	676348		-	-	SAS0599	ABC transporter ATP-binding protein	114
	677213	677857		+	-	SAS0600	metalloregulator	16
	678689	677937		-	-	SAS0601	hypothetical protein	28
678925	678925	679689	679828	+	-	SAS0602	teichoic acid biosynthesis protein	106
	680544	679750		-	-	SAS0603	teichoic acids export protein ATP-binding subunit	96
	680870	681703		+	-	SAS0604	teichoic acid ABC transporter permease	98
	681802	682905		+	-	SAS0605	teichoic acid biosynthesis protein	28
	682902	683963		+	-	SAS0606	glycosyl transferase family protein	56
	684026	684424		+	-	SAS0607	glycerol-3-phosphate cytidylyltransferase	53
	685836	684541		-	-	SAS0608	penicillin-binding protein 4	60
	686257	687984		+	-	SAS0609	ABC transporter ATP-binding protein	77
	688341	689570		+	-	SAS0610	Na+ dependent nucleoside transporter	101
	690095	690928		+	-	SAS0611	hypothetical protein	52
	691210	692007		+	-	SAS0612	ferrichrome ABC transporter ATP-binding protein	75
	692043	693047		+	-	SAS0613	ferrichrome transport permease	79
	693044	694060		+	-	SAS0614	ferrichrome transport permease	93
694294	694294	695262	695262	+	-	SAS0615	dihydroxyacetone kinase subunit DhaK	107
	695304	695888		+	-	SAS0616	dihydroxyacetone kinase	38
	695881	696243		+	-	SAS0617	PTS system mannnose-specific transporter subunit IIA	66
	696359	696856		+	-	SAS0618	hypothetical protein	12
	697313	698380		+	-	SAS0619	hypothetical protein	71
	698531	699574		+	-	SAS0620	esterase	46
	699903	700331		+	-	SAS0621	hypothetical protein	52
	701046	700540		-	-	SAS0622	hypothetical protein	58
	701159	702082		+	-	SAS0623	hypothetical protein	63
	702098	702772		+	-	SAS0624	response regulator protein	75
	702765	703805		+	-	SAS0625	sensor histidine kinase	20
	703949	704710		+	-	SAS0626	ABC transporter	43
	704700	706589		+	-	SAS0627	ABC transporter permease	21
	707314	707931		+	-	SAS0628	hypothetical protein	22
	707947	708954		+	-	SAS0629	phosphate transport protein	84
711052	710339	709542	709542	-	-	SAS0630	hypothetical protein	115
709897			709939	+	-	predicted RNA	antisense: SAS0630	641
	710700	711344		+	-	SAS0631	hypothetical protein	37
	712041	714191		+	-	SAS0632	AraC family transcriptional regulator	38
	714271	714696		+	-	SAS0633	hypothetical protein	11
714886	714886	715602		+	-	SAS0634	hypothetical protein	145
	715602	716075		+	-	SAS0635	hypothetical protein	40
	716428	717072		+	-	SAS0636	hypothetical protein	21
	717188	718054		+	-	SAS0637	LysR family regulatory protein	6
	718393	719613		+	-	SAS0638	sugar efflux transporter	75
	719610	720098		+	-	SAS0639	hypothetical protein	29
	720886	720197		-	-	SAS0640	hypothetical protein	24
	721013	721456		+	-	SAS0641	acetyltransferase	20
721523	721523	721918	722055	+	-	SAS0642	hypothetical protein	124
722056	722056	722355	722367	+	-	SAS0643	hypothetical protein	128
	722435	722977		+	-	SAS0644	acetyltransferase	50
	723639	723073		-	-	SAS0645	hypothetical protein	87
	724099	723641		-	-	SAS0646	hypothetical protein	69
	724785	724102		-	-	SAS0647	hypothetical protein	70
	725832	724957		-	uppP	SAS0648	undecaprenyl pyrophosphate phosphatase	25
	726051	727682		+	-	SAS0649	ABC transporter ATP-binding protein	47
	727679	729352		+	-	SAS0650	ABC transporter ATP-binding protein	56
	729922	729479		-	-	SAS0651	MarR family transcriptional regulator	31
	730149	731075		+	-	SAS0652	cobalamin synthesis protein	92
	731178	732086		+	-	SAS0653	aldo/keto reductase	75
	732121	732408		+	-	SAS0654	hypothetical protein	23
732691	732691	734244	734244	+	-	SAS0655	sodium:sulfate symporter protein	152
	734330	735703		+	-	SAS0656	DNA photolyase	95
	736142	735858		-	-	SAS0657	hypothetical protein	87
	736759	736139		-	-	SAS0658	hypothetical protein	24
	737364	736942		-	-	SAS0659	hypothetical protein	27
737473	737573	738739	738739	+	-	SAS0660	fluoroquinolone resistance protein	114
739020	739020	739484	739656	+	-	SAS0661	hypothetical protein	104
	739657	740139		+	-	SAS0662	hypothetical protein	1
	740392	741153		+	-	SAS0663	DeoR ramily regulatory protein	27
	741150	742070		+	-	SAS0664	phosphofructokinase	59
742076	742076	744034	744160	+	-	SAS0665	PTS transport system, fructose-specific IIABC component	174
	744342	745523		+	-	SAS0666	N-acetylglucosamine-6-phosphate deacetylase	54
	745744	747093		+	-	SAS0667	hypothetical protein	55
	747315	748154		+	-	SAS0668	aldo/keto reductase	23
	748286	749269		+	-	SAS0669	glucosyl transferase	31
	750396	749341		-	-	SAS0670	histidine kinase	73
	751082	750396		-	-	SAS0671	response regulator protein	41
	751530	751057		-	-	SAS0672	hypothetical protein	71
	752313	751873		-	-	SAS0673	hypothetical protein	45
753192	753177	752593	752466	-	-	SAS0674	hypothetical protein	132
	753989	753276		-	-	SAS0675	radical activating enzyme	95
	754412	753993		-	-	SAS0676	6-pyruvoyl tetrahydrobiopterin synthase	36
	755082	754414		-	-	SAS0677	hypothetical protein	25
	755433	756026		+	-	SAS0678	glutamine amidotransferase class-I protein	58
	756010	757161		+	-	SAS0679	para-aminobenzoate synthase component	87
	757161	757769		+	-	SAS0680	para-aminobenzoate synthetase component	0
	757835	758041		+	-	SAS0681	hypothetical protein	25
758042	758129	758839		+	-	SAS0682	hypothetical protein	125
	758823	759827		+	-	SAS0683	hypothetical protein	52
	760301	762241		+	-	SAS0684	sulfatase	39
	762518	764395		+	-	SAS0685	ABC transporter ATP-binding protein	40
	764407	766188		+	-	SAS0686	ATP-dependent DNA helicase	27
	766410	767387		+	-	SAS0687	ABC transporter ATP-binding protein	75
	767380	768894		+	-	SAS0688	ABC transporter permease	74
769134	769134	770192	770253	+	-	SAS0689	histidinol-phosphate aminotransferase	148
770453	770487	771029	771029	+	-	SAS0690	hypothetical protein	184
	772627	771710		-	-	SAS0691	diacylglycerol kinase	39
	774401	772896		-	-	SAS0692	proton-dependent oligopeptide transport protein	69
	775242	774742		-	-	SAS0693	7-cyano-7-deazaguanine reductase	29
	776128	775262		-	-	SAS0694	hypothetical protein	44
	776929	777327		+	nrdI	SAS0695	ribonucleotide reductase stimulatory protein	22
	777290	779395		+	-	SAS0696	ribonucleotide-diphosphate reductase subunit alpha	57
779513	779513	780484	780884	+	nrdF	SAS0697	ribonucleotide-diphosphate reductase subunit beta	142
	781192	782163		+	-	SAS0698	FecCD transport family protein	92
	782150	783106		+	-	SAS0699	FecCD transport family protein	8
	783103	783864		+	-	SAS0700	ABC transporter ATP-binding protein	30
	783983	785011		+	-	SAS0701	lipoprotein	20
	785642	785328		-	-	SAS0702	hypothetical protein	24
	786583	785660		-	murB	SAS0703	UDP-N-acetylenolpyruvoylglucosamine reductase	87
787286	787228	786710	786584	-	-	SAS0704	hypothetical protein	116
	787348	788226		+	-	SAS0705	hypothetical protein	15
	788380	788700		+	-	SAS0706	hypothetical protein	0
	789125	790249		+	-	SAS0707	glycerate kinase	40
791670	791657	790431	790423	-	-	SAS0708	peptidase T	116
	792165	791671		-	-	SAS0709	hypothetical protein	51
	792944	792183		-	-	SAS0710	hypothetical protein	77
	794210	793140		-	-	SAS0711	hypothetical protein	55
	794528	795583		+	-	SAS0712	glycosyl transferase	52
	796396	795755		-	-	SAS0713	hypothetical protein	50
	796540	797406		+	-	SAS0714	hypothetical protein	49
	797770	798852		+	-	SAS0715	helicase	44
	798845	799519		+	-	SAS0716	hypothetical protein	37
	799580	800152		+	-	SAS0717	S30EA family ribosomal protein	21
800566	800566	803097	803114	+	secA	SAS0718	preprotein translocase subunit SecA	144
803412	803412	804522	804522	+	prfB	SAS0719	peptide chain release factor 2	255
	804931	805770		+	-	SAS0720	hypothetical protein	92
	805944	806594		+	-	SAS0721	phosphohydrolase	15
	806591	806827		+	-	SAS0722	hypothetical protein	10
	807090	809081		+	-	SAS0723	excinuclease ABC subunit B	69
	809089	811935		+	uvrA	SAS0724	excinuclease ABC subunit A	90
	812542	813474		+	-	SAS0725	HPr kinase/phosphorylase	21
	813480	814319		+	-	SAS0726	prolipoprotein diacylglyceryl transferase	17
	814327	814812		+	-	SAS0727	acetyltransferase	28
	814820	816259		+	-	SAS0728	hypothetical protein	65
	816326	817261		+	-	SAS0729	thioredoxin reductase	57
	818026	818937		+	-	SAS0730	hypothetical protein	56
	818934	819929		+	-	SAS0731	hypothetical protein	45
	820040	820984		+	-	SAS0732	hypothetical protein	50
821370			821299	-	-	SASt013	Arg tRNA	0
821389	821557	822144	822275	+	clpP	SAS0733	ATP-dependent Clp protease proteolytic subunit	140
	823289	822387		-	-	SAS0734	hypothetical protein	71
	823992	824621		+	-	SAS0736	hypothetical protein	54
825317	825318	826331	826359	+	-	SAS0737	glycolytic operon regulator	164
826384	826384	827394	827394	+	-	SAS0738	glyceraldehyde 3-phosphate dehydrogenase 1	183
	827533	828723		+	pgk	SAS0739	phosphoglycerate kinase	69
	828845	829606		+	tpiA	SAS0740	triosephosphate isomerase	79
829607	829609	831126	831126	+	-	SAS0741	phosphoglyceromutase	158
831127	831256	832560	832898	+	eno	SAS0742	phosphopyruvate hydratase	116
	832899	833357		+	-	SAS0743	hypothetical protein	35
	833424	833657		+	secG	SAS0744	preprotein translocase subunit SecG	56
	833773	834513		+	-	SAS0745	carboxylesterase	64
834547	834547	836919	836919	+	-	SAS0746	ribonuclease R	188
836941	836941	837405	837405	+	smpB	SAS0747	SsrA-binding protein	250
837496			837854	+	tmRNA	SASs006	-	167
839059	838998	838270	838270	-	-	SAS0749	hypothetical protein	123
	839596	840117		+	-	SAS0750	hypothetical protein	0
	840256	840786		+	-	SAS0751	acetyltransferase	48
841049	841049	843835	843835	+	-	SAS0752	clumping factor	138
	844056	845582		+	-	SAS0753	hypothetical protein	15
	845933	846955		+	-	SAS0754	hypothetical protein	48
	847290	847811		+	-	SAS0755	hypothetical protein	39
	848152	848838		+	-	SAS0756	thermonuclease precursor	54
	849195	849395		+	-	SAS0757	cold shock protein	0
850146	850109	849891	849698	-	-	SAS0758	hypothetical protein	110
	850455	850171		-	-	SAS0759	hypothetical protein	19
	851112	850543		-	-	SAS0760	hypothetical protein	60
	851488	851300		-	-	SAS0761	hypothetical protein	45
	851777	851517		-	-	SAS0762	hypothetical protein	11
	852117	852320		+	-	SAS0763	hypothetical protein	0
	852553	852317		-	-	SAS0764	hypothetical protein	7
	852777	853358		+	-	SAS0765	phosphoglycerate mutase family protein	59
	854024	853407		-	-	SAS0766	LysE type translocator protein	40
	854673	854179		-	-	SAS0767	hypothetical protein	37
	855494	855072		-	-	SAS0768	OsmC-like protein	34
	855642	856358		+	-	SAS0769	3-dehydroquinate dehydratase	32
	856441	856980		+	-	SAS0770	nitroreductase family protein	12
	857450	857130		-	-	SAS0771	thioredoxin	11
	857594	857950		+	-	SAS0772	hypothetical protein	3
	858108	858488		+	-	SAS0773	glycine cleavage system protein H	93
	858667	859545		+	-	SAS0774	hypothetical protein	50
	859811	859569		-	-	SAS0775	hypothetical protein	68
	860286	860672		+	-	SAS0776	hypothetical protein	29
	860665	860961		+	-	SAS0777	hypothetical protein	26
861019			861122	+	-	SASs007	-	0
	861211	862236		+	-	SAS0779	ABC transporter ATP-binding protein	20
	862229	862924		+	-	SAS0780	ABC transporter permease	61
	862942	863763		+	-	SAS0781	lipoprotein	14
	864117	864311		+	-	SAS0782	hypothetical protein	58
	865395	864544		-	-	SAS0783	hypothetical protein	46
	865723	866484		+	-	SAS0784	ABC transporter ATP-binding protein	42
866528	866582	867889	867912	+	-	SAS0785	hypothetical protein	124
867968	868004	869245		+	-	SAS0786	selenocysteine lyase	249
	869235	869699		+	-	SAS0787	NifU-like protein	42
869850	869850	871247	871247	+	-	SAS0788	hypothetical protein	115
871248	871434	871571	871571	+	-	SAS0788a	hypothetical protein	137
	871891	871577		-	-	SAS0789	hypothetical protein	50
872203	872256	873296	873302	+	-	SAS0790	hypothetical protein	113
	873310	874377		+	-	SAS0791	dioxygenase	65
	874553	875401		+	-	SAS0792	hypothetical protein	75
875414	875414	876241	876241	+	-	SAS0793	hypothetical protein	181
	876268	877587		+	-	SAS0794	5'-nucleotidase	68
	877671	878588		+	-	SAS0795	lipoyl synthase	43
878669	878718	879101	879459	+	-	SAS0796	hypothetical protein	127
879692	879446	879180	879118	-	-	SAS0797	hypothetical protein	110
	879544	879978		+	-	SAS0798	hypothetical protein	77
	879978	880757		+	-	SAS0799	haloacid dehalogenase	86
	880790	881749		+	-	SAS0800	D-isomer specific 2-hydroxyacid dehydrogenase	86
	882161	882313		+	-	SAS0801	hypothetical protein	15
	882329	883786		+	-	SAS0802	D-alanine--poly(phosphoribitol) ligase subunit 1	66
	883783	884997		+	-	SAS0803	activated D-alanine transport protein	47
	885015	885251		+	-	SAS0804	D-alanine--poly(phosphoribitol) ligase subunit 2	6
	885248	886423		+	-	SAS0805	lipoteichoic acid biosynthesis protein	26
	886928	886686		-	-	SAS0806	hypothetical protein	90
887029	887029	887352	887904	+	-	SAS0807	hypothetical protein	137
	888475	887411		-	-	SAS0808	pyridine nucleotide-disulfide oxidoreductase	83
	888792	889028		+	-	SAS0809	hypothetical protein	82
889029	889041	889400	889631	+	-	SAS0810	hypothetical protein	130
	889854	891062		+	-	SAS0811	pyridine nucleotide-disulfide oxidoreductase	88
	891193	892668		+	-	SAS0812	cytosol aminopeptidase	95
	893079	894395		+	-	SAS0813	transporter protein	58
894414	894414	894788	894808	+	-	SAS0814	hypothetical protein	137
	895998	894844		-	-	SAS0815	hypothetical protein	71
	896603	896247		-	-	SAS0816	monovalent cation/H+ antiporter subunit G	53
	896874	896581		-	-	SAS0817	monovalent cation/H+ antiporter subunit F	18
	897353	896874		-	-	SAS0818	monovalent cation/H+ antiporter subunit E	83
	898851	897355		-	-	SAS0819	monovalent cation/H+ antiporter subunit D	76
	899185	898844		-	-	SAS0820	monovalent cation/H+ antiporter subunit C	169
	899613	899185		-	-	SAS0821	monovalent cation/H+ antiporter subunit B	145
	902011	899606		-	-	SAS0822	monovalent cation/H+ antiporter subunit A	98
	902525	902142		-	-	SAS0823	hypothetical protein	9
	902589	903182		+	-	SAS0824	cyclophilin type peptidyl-prolyl cis-trans isomerase	24
	903597	903974		+	-	SAS0825	S1 RNA-binding domain-containing protein	64
904153	904336	905463	905731	+	-	SAS0826	NADH:flavin oxidoreductase / NADH oxidase family protein	104
	905771	906961		+	rocD	SAS0827	ornithine--oxo-acid transaminase	37
907022	907070	908314	908343	+	-	SAS0828	NAD-specific glutamate dehydrogenase	169
	909633	908704		-	-	SAS0829	glycerophosphoryl diester phosphodiesterase	64
	911254	909875		-	-	SAS0830	argininosuccinate lyase	98
	912449	911244		-	-	SAS0831	argininosuccinate synthase	79
912780	912800	914131	914131	+	pgi	SAS0832	glucose-6-phosphate isomerase	126
	914456	915031		+	-	SAS0833	hypothetical protein	47
	915036	915560		+	-	SAS0834	signal peptidase Ia	20
	915576	916151		+	-	SAS0835	signal peptidase Ib	15
	916311	919787		+	-	SAS0836	hypothetical protein	61
	919788	923441		+	-	SAS0837	hypothetical protein	41
	923607	924509		+	-	SAS0838	fumarylacetoacetate (FAA) hydrolase family protein	46
	924838	925227		+	-	SAS0839	hypothetical protein	88
	926715	925399		-	-	SAS0840	coenzyme A disulfide reductase	75
	927591	926767		-	-	SAS0841	haloacid dehalogenase	48
	927705	928013		+	-	SAS0842	hypothetical protein	1
	928102	928010		-	-	SAS0843	hypothetical protein	25
	928561	930375		+	-	SAS0844	hypothetical protein	59
	930578	933187		+	-	SAS0845	ATPase of an ATP-dependent protease	75
	934115	933246		-	-	SAS0846	LysR family regulatory protein	20
	934225	935370		+	-	SAS0847	hypothetical protein	42
	935354	935995		+	-	SAS0848	hypothetical protein	76
	935988	937106		+	-	SAS0849	hypothetical protein	36
	937090	937605		+	-	SAS0850	hypothetical protein	52
	937916	938350		+	-	SAS0851	hypothetical protein	12
	938792	938607		-	-	SAS0852	hypothetical protein	44
	939087	940028		+	-	SAS0853	3-oxoacyl-ACP synthase	48
940029	940040	941284	941284	+	-	SAS0854	3-oxoacyl-ACP synthase	186
	941710	941339		-	-	SAS0855	hypothetical protein	93
	941953	942879		+	-	SAS0856	oligopeptide transport system permease	91
	942879	943949		+	-	SAS0857	oligopeptide transport system permease	57
943965	943965	945047		+	-	SAS0858	oligopeptide transport ATP-binding protein	160
	945037	945978	945996	+	-	SAS0859	oligopeptide transport ATP-binding protein	136
	945997	947652		+	-	SAS0860	transport system extracellular binding lipoprotein	74
	947864	949579		+	-	SAS0861	transport system extracellular binding lipoprotein	40
	949630	950616		+	-	SAS0862	oligopeptide transport ATP-binding protein	28
	950619	951599		+	-	SAS0863	oligopeptide transport ATP-binding protein	29
	951592	952554		+	-	SAS0864	oligopeptide transport system permease	18
	952566	953447		+	-	SAS0865	oligopeptide transport system permease	20
	954478	953489		-	-	SAS0866	tryptophanyl-tRNA synthetase	66
	954773	955168		+	spxA	SAS0867	transcriptional regulator Spx	5
	955539	956258		+	-	SAS0868	adaptor protein	37
	956379	957365		+	-	SAS0869	hypothetical protein	24
	957413	959221		+	-	SAS0870	oligopeptidase	55
	960487	959681		-	-	SAS0871	hypothetical protein	13
	960875	960510		-	-	SAS0872	hypothetical protein	23
	961572	960979		-	-	SAS0873	hypothetical protein	17
	961758	962105		+	-	SAS0874	hypothetical protein	5
	962122	962757		+	-	SAS0875	GTP pyrophosphokinase	20
	962774	963583		+	ppnK	SAS0876	inorganic polyphosphate/ATP-NAD kinase	85
	963580	964434		+	-	SAS0877	RNA pseudouridylate synthase	15
	964455	965840		+	-	SAS0878	divalent cation transport protein	66
	965850	967694		+	-	SAS0879	cation transport protein	67
	967972	968742		+	-	SAS0880	enoyl-(acyl carrier protein) reductase	25
	970022	968937		-	-	SAS0881	hypothetical protein	49
	970364	971932		+	-	SAS0882	sodium:alanine symporter family protein	61
	972077	972835		+	-	SAS0883	hypothetical protein	27
	973029	973538		+	-	SAS0884	hypothetical protein	29
	974841	973651		-	-	SAS0885	hypothetical protein	73
975994	975994	974819		-	-	SAS0886	diacylglycerol glucosyltransferase	141
	976427	977911		+	-	SAS0887	UDP-N-acetylmuramoylalanyl-D-glutamate--L-lysine ligase	87
	977901	978152		+	-	SAS0888	hypothetical protein	57
	978152	979714		+	prfC	SAS0889	peptide chain release factor 3	75
	980016	980819		+	-	SAS0890	hypothetical protein	62
	982313	981108		-	-	SAS0891	phage integrase	36
	982440	983063		+	-	SAS0892	hypothetical protein	59
	983172	983050		-	-	SAS0893	hypothetical protein	7
	983657	983262		-	-	SAS0894	hypothetical protein	35
	984120	983686		-	-	SAS0895	lipoprotein	56
	984599	984138		-	-	SAS0896	hypothetical protein	75
	984941	984612		-	-	SAS0897	phage regulatory protein	33
985090	985093	985293	985337	+	-	SAS0898	phage regulatory protein	135
	985377	985553		+	-	SAS0899	hypothetical protein	0
	985789	985550		-	-	SAS0900	hypothetical protein	45
	985836	986051		+	-	SAS0901	hypothetical protein	71
	986076	986339		+	-	SAS0902	DNA-binding protein	13
	986351	986512		+	-	SAS0903	hypothetical protein	41
	986905	987165		+	-	SAS0905	hypothetical protein	64
	987179	987541		+	-	SAS0906	hypothetical protein	17
	987538	988704	988729	+	-	SAS0907	hypothetical protein	193
	988730	989287		+	-	SAS0908	hypothetical protein	103
989347	989347	991308	991311	+	-	SAS0909	DNA polymerase	163
	991321	991506		+	-	SAS0910	hypothetical protein	0
	991506	991907		+	-	SAS0911	DNA-binding protein	123
	991907	992161	992166	+	-	SAS0912	hypothetical protein	208
992167	992167	992409	992409	+	-	SAS0913	hypothetical protein	149
992410	992423	992629	992629	+	-	SAS0914	hypothetical protein	103
992630	992632	993036		+	-	SAS0915	hypothetical protein	128
	993033	993380		+	-	SAS0916	hypothetical protein	30
	993377	993685		+	-	SAS0917	hypothetical protein	29
	993678	993926		+	-	SAS0918	hypothetical protein	142
	993919	994455	994491	+	-	SAS0919	hypothetical protein	119
	994492	994665		+	-	SAS0920	hypothetical protein	82
	994682	994876		+	-	SAS0921	hypothetical protein	32
	994876	995400		+	-	SAS0922	hypothetical protein	59
	995448	995600		+	-	SAS0923	hypothetical protein	60
	995668	995868		+	-	SAS0924	exported phage protein	60
	996101	995895		-	-	SAS0925	hypothetical protein	66
996156	996156	998603	998943	+	-	SAS0926	hypothetical protein	136
	998944	999234		+	-	SAS0927	hypothetical protein	68
	999224	1000591	1000591	+	-	SAS0928	hypothetical protein	155
1000604	1000604	1001041	1001138	+	-	SAS0929	phage regulatory protein	142
	1001202	1001522		+	-	SAS0930	hypothetical protein	72
1001583	1001648	1001953		+	-	SAS0931	terminase small subunit	81658
	1001934	1003634	1003634	+	-	SAS0932	terminase large subunit	236552
1003635	1003639	1004877		+	-	SAS0933	portal protein	131150
	1004861	1005634	1005634	+	-	SAS0934	phage protease	70278
1005635	1005646	1006809	1006809	+	-	SAS0935	hypothetical protein	68090
1006810	1006878	1007156	1007156	+	-	SAS0936	hypothetical protein	37280
1007157	1007168	1007500	1007526	+	-	SAS0937	hypothetical protein	17258
1007527	1007527	1007898		+	-	SAS0938	hypothetical protein	23265
	1007899	1008294	1008294	+	-	SAS0939	hypothetical protein	9346
1008295	1008329	1008970	1009031	+	-	SAS0940	major tail protein	19122
1009032	1009062	1009517	1009517	+	-	SAS0941	major tail protein	12542
1009518	1009575	1009925	1009966	+	-	SAS0942	hypothetical protein	6985
1009967	1009967	1010125	1010138	+	-	SAS0943	hypothetical protein	7629
1010139	1010139	1016339		+	-	SAS0944	hypothetical protein	3438
	1016339	1017163	1017163	+	-	SAS0945	hypothetical protein	189
1017164	1017172	1018755		+	-	SAS0946	hypothetical protein	165
	1018755	1019045	1019045	+	-	SAS0947	hypothetical protein	156
1019061	1019061	1020971		+	-	SAS0948	hypothetical protein	142
	1020971	1022437		+	-	SAS0949	hypothetical protein	78
	1022437	1022826		+	-	SAS0950	hypothetical protein	37
	1022819	1022983		+	-	SAS0951	hypothetical protein	101
1022984	1023029	1023328	1023463	+	-	SAS0952	hypothetical protein	120
	1023464	1023766		+	-	SAS0953	holin	85
	1023777	1025231		+	-	SAS0954	amidase	15
	1025807	1028116		+	-	SAS0955	protease	25
	1028133	1029491		+	-	SAS0956	sodium transport protein	100
	1029627	1031141		+	-	SAS0957	5'-nucleotidase	36
1031409			1031321	-	-	SASt014	Ser tRNA	46
1031486			1031412	-	-	SASt015	Asn tRNA	369
1031427			1031480	+	-	predicted RNA	antisense: SASt015	787
1032390	1032197	1031628	1031487	-	-	SAS0958	regulatory protein	147
	1032398	1032625		+	-	SAS0959	hypothetical protein	61
	1033692	1032706		-	-	SAS0960	lipoate-protein ligase A	61
	1033891	1034067		+	-	SAS0961	hypothetical protein	0
	1034082	1034684		+	-	SAS0962	hypothetical protein	82
	1034895	1035002		+	-	SAS0963	hypothetical protein	11
	1035643	1035924		+	-	SAS0964	hypothetical protein	7
	1037934	1038254		+	-	SAS0967	hypothetical protein	14
	1038251	1038892		+	-	SAS0968	ABC transporter ATP-binding protein	25
	1039270	1038980		-	-	SAS0969	hypothetical protein	30
	1039611	1039898		+	-	SAS0970	hypothetical protein	1
	1039904	1041385		+	-	SAS0971	glycosyl transferase family protein	19
	1041830	1041474		-	-	SAS0972	hypothetical protein	38
	1042318	1043277		+	-	SAS0973	transport system extracellular binding lipoprotein	60
	1043439	1043323		-	-	SAS0974	hypothetical protein	0
	1043733	1043518		-	-	SAS0975	hypothetical protein	30
	1043898	1044449		+	-	SAS0976	hypothetical protein	10
	1045438	1044500		-	-	SAS0977	1,4-dihydroxy-2-naphthoate octaprenyltransferase	66
	1045611	1046981		+	-	SAS0978	chorismate binding protein	41
	1046968	1048641		+	-	SAS0979	menaquinone biosynthesis bifunctional protein	48
	1048628	1049431		+	-	SAS0980	hydrolase	47
	1049424	1050245		+	-	SAS0981	naphthoate synthase	48
	1050812	1050483		-	-	SAS0982	hypothetical protein	52
	1052031	1050850		-	-	SAS0983	cysteine protease precursor	46
	1053114	1052113		-	-	SAS0984	glutamyl endopeptidase precursor	52
1054991	1054796	1053642	1053642	-	-	SAS0985	aminotransferase	119
	1056002	1054992		-	-	SAS0986	hypothetical protein	98
	1056155	1056574		+	-	SAS0987	MarR family transcriptional regulator	48
	1060533	1056781		-	-	SAS0988	bifunctional autolysin precursor	93
	1061195	1060761		-	-	SAS0989	acetyltransferase (GNAT) family protein	86
	1061820	1061350		-	-	SAS0990	hypothetical protein	34
	1063085	1061868		-	-	SAS0991	hypothetical protein	38
	1063536	1064729		+	-	SAS0992	autolysis and methicillin resistant-related protein	32
	1065556	1065266		-	-	SAS0993	quinol oxidase polypeptide IV	72
	1066158	1065553		-	-	SAS0994	quinol oxidase polypeptide III	91
	1068136	1066148		-	-	SAS0995	quinol oxidase polypeptide I	218
1069287	1069236	1068136		-	-	SAS0996	quinol oxidase polypeptide II precursor	227
	1070125	1069808		-	-	SAS0997	hypothetical protein	74
	1071768	1070908		-	-	SAS0999	bifunctional 5,10-methylene-tetrahydrofolate dehydrogenase/ 5,10-methylene-tetrahydrofolate cyclohydrolase	4
	1071969	1072451		+	-	SAS1000	phosphoribosylaminoimidazole carboxylase catalytic subunit	9
	1072438	1073562		+	-	SAS1001	phosphoribosylaminoimidazole carboxylase ATPase subunit	27
	1073566	1074270		+	-	SAS1002	phosphoribosylaminoimidazole-succinocarboxamide synthase	83
	1074270	1074533		+	-	SAS1003	hypothetical protein	48
	1074535	1075206		+	-	SAS1004	phosphoribosylformylglycinamidine synthase I	52
	1075199	1077388		+	-	SAS1005	phosphoribosylformylglycinamidine synthase II	50
	1077367	1078851		+	-	SAS1006	amidophosphoribosyltransferase	115
	1078844	1079872		+	-	SAS1007	phosphoribosylaminoimidazole synthetase	61
	1079875	1080441		+	-	SAS1008	phosphoribosylglycinamide formyltransferase	45
	1080456	1081934		+	purH	SAS1009	bifunctional phosphoribosylaminoimidazolecarboxamide formyltransferase/IMP cyclohydrolase	69
1081935	1081956	1083203	1083302	+	-	SAS1010	phosphoribosylamine--glycine ligase	126
	1084289	1083468		-	-	SAS1011	cobalt transport protein	77
	1085667	1084267		-	-	SAS1012	ABC transporter ATP-binding protein	49
	1086257	1085682		-	-	SAS1013	hypothetical protein	66
1086434			1086334	-	-	SASs008	-	46
	1086975	1086841		-	-	SAS1014	hypothetical protein	69
	1087127	1088422		+	-	SAS1015	hypothetical protein	32
	1088847	1090019		+	-	SAS1016	hypothetical protein	17
	1090073	1090615		+	-	SAS1017	hypothetical protein	38
	1090769	1091035		+	-	SAS1018	phosphocarrier protein HPr	0
1091038	1091038	1092756	1092820	+	-	SAS1019	phosphoenolpyruvate-protein phosphotransferase	112
	1093226	1092993		-	-	SAS1020	glutaredoxin	80
	1093424	1094785		+	-	SAS1021	cytochrome ubiquinol oxidase	67
	1094782	1095801		+	-	SAS1022	hypothetical protein	23
	1095934	1096596		+	-	SAS1023	potassium transport protein	34
	1098642	1096945		-	-	SAS1024	hypothetical protein	59
	1098860	1098642		-	-	SAS1025	hypothetical protein	9
	1099893	1099342		-	def	SAS1026	peptide deformylase	34
	1100258	1100884		+	-	SAS1027	hypothetical protein	33
1101055	1101055	1102167	1102167	+	-	SAS1028	pyruvate dehydrogenase E1 component subunit alpha	118
1102168	1102171	1103148	1103238	+	-	SAS1029	pyruvate dehydrogenase E1 component subunit beta	249
1103239	1103239	1104531	1104531	+	-	SAS1030	branched-chain alpha-keto acid dehydrogenase E2	178
1104532	1104535	1105941	1105941	+	-	SAS1031	dihydrolipoamide dehydrogenase	202
	1106109	1106384		+	-	SAS1032	hypothetical protein	49
	1106528	1107067		+	-	SAS1033	DNA-binding protein	3
	1107080	1108174		+	-	SAS1034	ABC transporter ATP binding protein	50
	1108167	1108964		+	-	SAS1035	ABC transporter permease	0
	1108970	1109779		+	-	SAS1036	ABC transporter permease	24
	1109779	1110852		+	-	SAS1037	ABC transporter extracellular binding protein	14
	1110926	1111945		+	-	SAS1038	hypothetical protein	41
	1112228	1112647		+	-	SAS1039	hypothetical protein	26
	1114081	1112729		-	-	SAS1040	manganese transport protein MntH	101
	1114879	1114265		-	-	SAS1041	hypothetical protein	44
	1115036	1115863		+	-	SAS1042	inositol monophosphatase	9
	1116208	1116017		-	-	SAS1043	hypothetical protein	20
	1116310	1118157		+	-	SAS1044	BipA family GTPase	85
	1118464	1118297		-	-	SAS1045	hypothetical protein	54
	1118948	1118466		-	-	SAS1046	hypothetical protein	47
	1119089	1119364		+	-	SAS1047	hypothetical protein	0
	1119678	1120904		+	-	SAS1048	cell division protein	37
	1121458	1124910		+	-	SAS1049	pyruvate carboxylase	87
	1125961	1125050		-	-	SAS1050	heme A synthase	71
	1126401	1127312		+	-	SAS1051	protoheme IX farnesyltransferase	32
	1127337	1127798		+	-	SAS1052	hypothetical protein	37
	1128125	1129162		+	-	SAS1053	hypothetical protein	49
	1129178	1129612		+	-	SAS1054	hypothetical protein	52
1130613	1130601	1129675	1129675	-	-	SAS1055	hypothetical protein	198
	1130840	1131094		+	-	SAS1056	hypothetical protein	6
	1131486	1131097		-	-	SAS1057	hypothetical protein	3
	1131556	1132098		+	-	SAS1058	methylase	38
	1132100	1132582		+	coaD	SAS1059	phosphopantetheine adenylyltransferase	42
	1133783	1132644		-	-	SAS1060	hypothetical protein	30
	1133910	1134467		+	-	SAS1061	hypothetical protein	29
	1134547	1134720		+	rpmF	SAS1062	50S ribosomal protein L32	90
	1136811	1134874		-	-	SAS1063	iron-regulated heme-iron binding protein	58
	1138066	1137014		-	-	SAS1064	iron-regulated heme-iron binding protein	102
	1138275	1138958		+	-	SAS1065	surface anchored protein	15
	1138958	1140034		+	-	SAS1066	hypothetical protein	5
	1140031	1140909		+	-	SAS1067	transport system extracellular binding lipoprotein	43
	1140919	1141887		+	-	SAS1068	iron/heme permease	78
	1141949	1142683		+	-	SAS1069	sortase	20
	1142702	1143025		+	-	SAS1070	heme-degrading monooxygenase IsdG	0
	1143062	1143169		+	-	SAS1070a	hypothetical protein	0
1143409	1143409	1144149	1144246	+	-	SAS1071	SpoU rRNA methylase family protein	107
1144247			1144470	+	-	SASs009	-	108
	1144530	1145588		+	pheS	SAS1072	phenylalanyl-tRNA synthetase subunit alpha	75
	1145588	1147990	1147990	+	pheT	SAS1073	phenylalanyl-tRNA synthetase subunit beta	114
1149260	1149163	1148225	1148047	-	-	SAS1074	ribonuclease HIII	111
	1149533	1149799		+	-	SAS1075	hypothetical protein	24
	1149800	1150321		+	-	SAS1076	hypothetical protein	3
	1150394	1152106		+	-	SAS1077	hypothetical protein	51
	1152116	1154464		+	-	SAS1078	recombination and DNA strand exchange inhibitor protein	74
	1154637	1154951		+	-	SAS1079	thioredoxin	0
	1155275	1157056		+	uvrC	SAS1080	excinuclease ABC subunit C	18
	1157380	1157994		+	-	SAS1081	succinate dehydrogenase cytochrome b558	22
	1158046	1159812		+	sdhA	SAS1082	succinate dehydrogenase flavoprotein subunit	98
	1159812	1160627		+	sdhB	SAS1083	succinate dehydrogenase iron-sulfur subunit	69
1160839	1160863	1161663	1161674	+	-	SAS1084	glutamate racemase	111
	1161675	1162262		+	-	SAS1085	nucleoside-triphosphatase	56
	1162255	1162758		+	-	SAS1086	hypothetical protein	39
	1162886	1163053		+	-	SAS1087	hypothetical protein	4
	1163247	1163564		+	-	SAS1088	hypothetical protein	21
	1164332	1163934		-	-	SAS1089	formyl peptide receptor-like 1 inhibitory protein	5
	1165003	1165509		+	-	SAS1090	hypothetical protein	55
	1165768	1166265		+	-	SAS1091	fibrinogen-binding protein precursor	46
	1166419	1166769		+	-	SAS1092	hypothetical protein	41
	1167086	1167409		+	-	SAS1093	hypothetical protein	40
	1167719	1167534		-	-	SAS1094	hypothetical protein	11
	1168174	1167926		-	-	SAS1095	hypothetical protein	48
	1168571	1168338		-	-	SAS1096	hypothetical protein	60
	1170007	1169048		-	-	SAS1097	alpha-hemolysin precursor	85
	1170680	1170826		+	-	SAS1097a	hypothetical protein	30
	1170810	1171007		+	-	SAS1098	hypothetical protein	5
	1172167	1171451		-	-	SAS1099	superantigen-like protein	44
	1173000	1172275		-	-	SAS1100	superantigen-like protein	32
	1173820	1173095		-	-	SAS1101	superantigen-like protein	74
	1174258	1175259		+	-	SAS1102	ornithine carbamoyltransferase	62
	1175282	1176214		+	-	SAS1103	carbamate kinase	67
1176386	1176386	1177942	1178062	+	-	SAS1104	hypothetical protein	132
	1178249	1178476		+	-	SAS1105	hypothetical protein	6
	1179729	1178782		-	-	SAS1106	hypothetical protein	9
	1179978	1180166		+	-	SAS1107	DNA-binding protein	0
1180714			1180641	-	-	SASt016	Arg tRNA	52
	1181078	1181212		+	-	SAS1107a	anti protein	4
	1181269	1181403		+	-	SAS1108	anti protein	23
	1181536	1182222		+	-	SAS1109	haloacid dehalogenase	29
	1182771	1182331		-	-	SAS1110	hypothetical protein	0
	1182966	1184579		+	-	SAS1111	hypothetical protein	48
1184696	1184723	1185154	1185154	+	-	SAS1112	cell division protein MraZ	152
	1185170	1186105		+	mraW	SAS1113	S-adenosyl-methyltransferase MraW	73
	1186119	1186520		+	-	SAS1114	cell division protein	73
	1186501	1188735		+	-	SAS1115	penicillin-binding protein 1	42
	1189027	1189992		+	mraY	SAS1116	phospho-N-acetylmuramoyl-pentapeptide-transferase	20
	1189994	1191343		+	murD	SAS1117	UDP-N-acetylmuramoyl-L-alanyl-D-glutamate synthetase	30
	1191356	1192678		+	-	SAS1118	cell division protein	39
	1192784	1194196		+	-	SAS1119	cell division protein	94
	1194229	1195401		+	-	SAS1120	cell division protein FtsZ	59
	1195661	1196452		+	-	SAS1121	hypothetical protein	31
	1196470	1197144		+	-	SAS1122	hypothetical protein	53
	1197141	1197704	1197704	+	-	SAS1123	hypothetical protein	105
	1197716	1198006		+	-	SAS1124	hypothetical protein	30
	1198089	1198895		+	-	SAS1125	hypothetical protein	16
	1198919	1199536		+	-	SAS1126	hypothetical protein	16
1199549			1199743	+	-	SASs010	-	80
1199744	1199757	1202510	1202556	+	ileS	SAS1127	isoleucyl-tRNA synthetase	109
	1202800	1203597		+	-	SAS1128	glyoxalase/bleomycin resistance protein/dioxygenase superfamily protein	23
	1204450	1204941		+	lspA	SAS1130	lipoprotein signal peptidase	0
	1204941	1205858		+	-	SAS1131	RNA pseudouridylate synthase	23
	1206258	1206785		+	-	SAS1132	bifunctional pyrimidine regulatory protein PyrR/uracil phosphoribosyltransferase	39
	1207003	1208310		+	-	SAS1133	uracil permease	96
	1208338	1209219		+	pyrB	SAS1134	aspartate carbamoyltransferase	100
	1209237	1210511		+	pyrC	SAS1135	dihydroorotase	86
1210512	1210513	1211613		+	-	SAS1136	carbamoyl phosphate synthase small subunit	201
	1211606	1214779		+	carB	SAS1137	carbamoyl phosphate synthase large subunit	100
	1214886	1215581		+	-	SAS1138	orotidine 5'-phosphate decarboxylase	63
	1215581	1216192		+	pyrE	SAS1139	orotate phosphoribosyltransferase	72
1216222	1216222	1216434	1216496	+	-	SAS1140	hypothetical protein	179
	1216871	1217272		+	-	SAS1141	hypothetical protein	9
	1219232	1217535		-	-	SAS1142	hypothetical protein	88
	1219507	1220130		+	gmk	SAS1143	guanylate kinase	14
	1220130	1220348		+	rpoZ	SAS1144	DNA-directed RNA polymerase subunit omega	0
	1220564	1221763		+	-	SAS1145	flavoprotein	61
	1221763	1224171	1224229	+	-	SAS1146	primosomal protein n'	156
	1224674	1225627		+	-	SAS1147	lipoprotein	0
	1226068	1225790		-	-	SAS1148	hypothetical protein	16
	1226292	1226780		+	-	SAS1149	peptide deformylase	37
	1226773	1227708		+	-	SAS1150	methionyl-tRNA formyltransferase	70
	1227705	1229012		+	-	SAS1151	hypothetical protein	70
1229013	1229015	1230109	1230109	+	-	SAS1152	ribosomal RNA large subunit methyltransferase N	112
	1230116	1230859		+	-	SAS1153	protein phosphatase	30
	1230856	1232850		+	-	SAS1154	serine/threonine-protein kinase	67
	1233078	1233953		+	-	SAS1155	hypothetical protein	41
	1233954	1234598		+	-	SAS1156	ribulose-phosphate 3-epimerase	64
	1234605	1235246		+	-	SAS1157	hypothetical protein	17
	1235815	1235627		-	rpmB	SAS1158	50S ribosomal protein L28	9
	1236258	1236632		+	-	SAS1159	hypothetical protein	8
	1236647	1238293		+	-	SAS1160	hypothetical protein	46
	1238483	1240543		+	-	SAS1161	ATP-dependent DNA helicase RecG	69
	1240761	1241318		+	-	SAS1162	fatty acid biosynthesis transcriptional regulator	49
1241323	1241323	1242309		+	-	SAS1163	glycerol-3-phosphate acyltransferase PlsX	110
	1242302	1243228		+	-	SAS1164	malonyl CoA-acyl carrier protein transacylase	44
	1243215	1243955		+	-	SAS1165	3-oxoacyl-ACP reductase	77
	1244325	1244558		+	acpP	SAS1166	acyl carrier protein	24
	1244674	1245405		+	rnc	SAS1167	ribonuclease III	30
	1245552	1249118		+	-	SAS1168	chromosome partition protein	53
	1249118	1250368		+	-	SAS1169	cell division protein	73
	1250355	1250687	1250687	+	-	SAS1170	DNA-binding protein	157
1250713	1250713	1252080	1252133	+	-	SAS1171	signal recognition particle protein	110
1252515	1252515	1252790	1252797	+	rpsP	SAS1172	30S ribosomal protein S16	152
	1252978	1253481		+	rimM	SAS1173	16S rRNA-processing protein RimM	6
	1253481	1254218		+	trmD	SAS1174	tRNA (guanine-N(1)-)-methyltransferase	23
1254223	1254321	1254671	1254671	+	rplS	SAS1175	50S ribosomal protein L19	150
	1257746	1255140		-	-	SAS1176	hypothetical protein	45
	1258147	1259031		+	rbgA	SAS1177	ribosomal biogenesis GTPase	0
	1259015	1259782	1259782	+	rnhB	SAS1178	ribonuclease HII	108
	1259891	1261057		+	sucC	SAS1179	succinyl-CoA synthetase subunit beta	63
1261079	1261079	1261987	1262007	+	-	SAS1180	succinyl-CoA synthetase subunit alpha	174
	1262214	1263332		+	-	SAS1181	cell wall hydrolase	62
	1263360	1264604		+	-	SAS1182	FemAB family protein	40
	1264777	1265649		+	-	SAS1183	SMF family protein	24
	1265829	1267898		+	-	SAS1184	DNA topoisomerase I	70
	1268054	1269361		+	-	SAS1185	tRNA (uracil-5-)-methyltransferase Gid	17
	1269778	1270674		+	-	SAS1186	integrase/recombinase	52
	1270671	1271216	1271237	+	-	SAS1187	ATP-dependent protease peptidase subunit	210
	1271282	1272685		+	hslU	SAS1188	ATP-dependent protease ATP-binding subunit HslU	56
	1272710	1273483		+	-	SAS1189	transcriptional repressor CodY	36
	1273825	1274592		+	rpsB	SAS1190	30S ribosomal protein S2	71
1274774	1274774	1275655	1275680	+	tsf	SAS1191	elongation factor Ts	166
1275792	1275792	1276514	1276532	+	pyrH	SAS1192	uridylate kinase	185
1276533	1276533	1277087	1277395	+	frr	SAS1193	ribosome recycling factor	112
	1277460	1278230		+	-	SAS1194	undecaprenyl pyrophosphate synthase	28
	1278237	1279019		+	-	SAS1195	phosphatidate cytidylyltransferase	62
	1279231	1280517		+	-	SAS1196	hypothetical protein	78
	1280537	1282240		+	-	SAS1197	prolyl-tRNA synthetase	38
	1282498	1286814		+	polC	SAS1198	DNA polymerase III PolC	91
	1287104	1287571		+	-	SAS1199	hypothetical protein	14
	1287592	1288767		+	nusA	SAS1200	transcription elongation factor NusA	80
	1288788	1289072		+	-	SAS1201	hypothetical protein	102
	1289069	1289386		+	-	SAS1202	ribosomal protein	13
1289387	1289391	1291508	1291567	+	infB	SAS1203	translation initiation factor IF-2	127
1291791	1291894	1292244	1292244	+	rbfA	SAS1204	ribosome-binding factor A	154
	1292414	1293331		+	-	SAS1205	tRNA pseudouridine synthase B	3
	1293346	1294317		+	-	SAS1206	riboflavin biosynthesis protein	18
	1294432	1294701		+	rpsO	SAS1207	30S ribosomal protein S15	54
	1295069	1297165		+	-	SAS1208	polynucleotide phosphorylase	96
	1297401	1299074		+	-	SAS1209	hypothetical protein	56
	1299331	1301700		+	-	SAS1210	DNA translocase (FtsK/SpoIIIE family protein)	38
	1301705	1302418		+	-	SAS1211	hypothetical protein	56
	1302449	1303714		+	-	SAS1212	hypothetical protein	43
	1303714	1305000		+	-	SAS1213	protease	52
	1305000	1305704	1305704	+	-	SAS1214	short chain dehydrogenase	121
	1305809	1306636		+	-	SAS1215	hypothetical protein	4
	1306655	1307047		+	-	SAS1216	DNA-binding protein	0
	1307081	1307659		+	-	SAS1217	CDP-diacylglycerol--glycerol-3-phosphate 3-phosphatidyltransferase	60
	1307886	1309037		+	-	SAS1218	hypothetical protein	25
	1309202	1310245		+	recA	SAS1219	recombinase A	81
1310533	1310599	1312158	1312309	+	-	SAS1220	phosphodiesterase	108
	1312670	1312455		-	-	SAS1221	hypothetical protein	30
1312844	1312844	1313641	1313723	+	-	SAS1222	hypothetical protein	104
	1313781	1315541		+	-	SAS1223	pyruvate flavodoxin/ferredoxin oxidoreductase	86
	1315542	1316408		+	-	SAS1224	2-oxoglutarate ferredoxin oxidoreductase subunit beta	75
	1316502	1316795		+	-	SAS1225	hypothetical protein	12
	1316929	1318473		+	-	SAS1226	(dimethylallyl)adenosine tRNA methylthiotransferase	67
	1318474	1318839		+	-	SAS1227	hypothetical protein	51
	1318866	1319357		+	-	SAS1228	hypothetical protein	49
	1319660	1322278		+	-	SAS1229	DNA mismatch repair protein MutS	50
	1322291	1324300		+	mutL	SAS1230	DNA mismatch repair protein	21
	1324315	1324848		+	-	SAS1231	glycerol uptake operon antiterminator regulatory protein	25
	1324983	1324885		-	-	SAS1231a	hypothetical protein	0
1325323	1325323	1326141	1326141	+	-	SAS1232	glycerol uptake facilitator protein	118
	1326270	1327766		+	glpK	SAS1233	glycerol kinase	65
	1327876	1329597		+	-	SAS1234	aerobic glycerol-3-phosphate dehydrogenase	68
	1329747	1330661		+	-	SAS1235	hydrolase	50
	1330679	1331614		+	miaA	SAS1236	tRNA delta(2)-isopentenylpyrophosphate transferase	52
	1331629	1331862		+	-	SAS1237	hypothetical protein	4
	1332560	1332084		-	-	SAS1238	glutathione peroxidase	37
	1332672	1333910		+	-	SAS1239	hypothetical protein	41
	1333929	1335167		+	-	SAS1240	hypothetical protein	68
1335411	1335411	1335779	1335797	+	-	SAS1241	glutamine synthetase	114
	1335798	1337138		+	-	SAS1242	glutamine synthetase	102
	1337641	1337838		+	-	SAS1243	hypothetical protein	25
	1338539	1338745		+	-	SAS1244	hypothetical protein	13
	1339042	1339248		+	-	SAS1245	hypothetical protein	54
	1341182	1341286		+	-	SAS1246a	hypothetical protein	0
	1341415	1341666		+	-	SAS1247	hypothetical protein	0
	1342141	1342575		+	-	SAS1249	hypothetical protein	32
	1342863	1343075		+	-	SAS1250	hypothetical protein	24
1343167	1343195	1343464	1343476	+	-	SAS1251	hypothetical protein	170
	1343477	1343599		+	-	SAS1252	hypothetical protein	59
	1344328	1344522		+	-	SAS1254	hypothetical protein	0
	1344808	1344918		+	-	SAS1255	hypothetical protein	90
	1346108	1345083		-	-	SAS1256	hypothetical protein	21
	1346378	1346575		+	-	SAS1257	hypothetical protein	2
	1346632	1348113		+	-	SAS1258	cardiolipin synthase	40
	1348288	1349196		+	-	SAS1259	ABC transporter ATP-binding protein	13
	1349165	1349896		+	-	SAS1260	hypothetical protein	35
	1349900	1350991		+	-	SAS1261	sensor kinase	43
	1350988	1351590		+	-	SAS1262	response regulator	12
	1351891	1351703		-	-	SAS1263	hypothetical protein	3
	1352030	1352563		+	-	SAS1264	thermonuclease	0
	1353560	1352706		-	-	SAS1265	hypothetical protein	30
	1353876	1354466		+	-	SAS1266	hypothetical protein	48
	1355914	1354520		-	-	SAS1267	aspartate kinase	33
	1356093	1357373		+	-	SAS1268	homoserine dehydrogenase	53
	1357379	1358440		+	-	SAS1269	threonine synthase	63
1358442	1358442	1359356	1359413	+	-	SAS1270	homoserine kinase	104
1359414	1359414	1360217	1360217	+	-	SAS1271	haloacid dehalogenase	109
	1360824	1360510		-	-	SAS1272	hypothetical protein	36
	1362496	1361042		-	-	SAS1273	amino acid permease	24
	1362700	1364217		+	-	SAS1274	catalase	91
	1364308	1364457		+	rpmG	SAS1275	50S ribosomal protein L33	18
	1364911	1365180		+	rpsN	SAS1276	30S ribosomal protein S14	4
	1365337	1366314		+	-	SAS1277	guanosine 5'-monophosphate oxidoreductase	42
	1366489	1367352		+	-	SAS1278	hypothetical protein	15
	1368355	1367732		-	-	SAS1279	LexA repressor	22
	1368495	1368731		+	-	SAS1280	hypothetical protein	0
	1368867	1369106		+	-	SAS1281	hypothetical protein	7
	1369227	1371215		+	-	SAS1282	transketolase	80
	1371493	1371735		+	-	SAS1283	hypothetical protein	22
1371858	1371914	1372381	1372431	+	-	SAS1284	hypothetical protein	125
	1372505	1373626		+	-	SAS1285	exonuclease	46
	1373630	1376659		+	-	SAS1286	exonuclease	12
	1377092	1376730		-	mscL	SAS1287	large-conductance mechanosensitive channel	0
	1377296	1378942		+	-	SAS1288	glycine betaine transporter 1	101
	1379834	1382539		+	-	SAS1289	aconitate hydratase	83
	1382719	1383186		+	-	SAS1290	hypothetical protein	0
	1383689	1383393		-	-	SAS1292	hypothetical protein	23
	1384672	1384064		-	-	SAS1293	hypothetical protein	35
	1384872	1386869		+	-	SAS1294	DNA topoisomerase IV subunit B	85
	1386869	1389271		+	-	SAS1295	DNA topoisomerase IV subunit A	63
	1389521	1390981		+	-	SAS1296	sodium:alanine symporter family protein	83
	1391481	1392332		+	-	SAS1297	transcription antiterminator	30
	1392379	1392474		+	-	SAS1298	hypothetical protein	42
	1392467	1393675		+	-	SAS1299	hypothetical protein	100
	1394156	1396678		+	-	SAS1300	hypothetical protein	28
	1397390	1396881		-	-	SAS1301	methionine sulfoxide reductase A	17
	1397527	1398510		+	-	SAS1302	hypothetical protein	17
	1398786	1398598		-	-	SAS1303	4-oxalocrotonate tautomerase	95
	1398931	1400193		+	-	SAS1304	ImpB/MucB/SamB family protein	41
	1401420	1400329		-	-	SAS1305	prephenate dehydrogenase	61
	1401585	1402616		+	-	SAS1306	peptidase	65
1402686			1402880	+	-	SASs011	-	7
1402887			1403094	+	-	SASs012	-	0
	1403108	1404514		+	-	SAS1307	anthranilate synthase component I	31
	1404511	1405077	1405077	+	-	SAS1308	anthranilate synthase component II	133
	1405083	1406081		+	trpD	SAS1309	anthranilate phosphoribosyltransferase	80
	1406083	1406865		+	trpC	SAS1310	indole-3-glycerol phosphate synthase	13
	1406865	1407497		+	-	SAS1311	N-(5'-phosphoribosyl)anthranilate isomerase	81
	1407490	1408704		+	-	SAS1312	tryptophan synthase subunit beta	139
	1408697	1409425		+	trpA	SAS1313	tryptophan synthase subunit alpha	55
	1409747	1411009		+	-	SAS1314	factor essential for expression of methicillin resistance	20
	1411028	1412287		+	-	SAS1315	methicillin resistance expression factor	81
	1412576	1413232		+	-	SAS1316	hypothetical protein	62
	1414792	1414319		-	-	SAS1319	hypothetical protein	50
	1415617	1414916		-	-	SAS1320	oligopeptide transporter ATPase	31
	1416383	1415610		-	-	SAS1321	oligopeptide transporter ATPase	4
	1417200	1416370		-	-	SAS1322	oligopeptide transport system permease	45
	1418179	1417193		-	-	SAS1323	oligopeptide transport system permease	38
	1418827	1418483		-	-	SAS1324	hypothetical protein	30
	1419032	1420846		+	-	SAS1325	peptidase	68
	1421626	1420985		-	-	SAS1326	phosphate transport system protein	51
	1422484	1421633		-	-	SAS1327	phosphate transporter ATP-binding protein	29
	1423448	1422531		-	-	SAS1328	ABC transporter permease	32
1424473	1424376	1423450	1423450	-	-	SAS1329	ABC transporter permease	112
	1425550	1424567		-	-	SAS1330	phosphate-binding lipoprotein	21
	1427428	1426526		-	-	SAS1332	hypothetical protein	15
	1427575	1429176		+	-	SAS1333	ABC transporter ATP-binding protein	11
1429786			1429961	+	-	SASs013	-	0
	1430043	1431248		+	-	SAS1334	aspartate kinase	59
1431249	1431312	1432301	1432301	+	-	SAS1335	aspartate semialdehyde dehydrogenase	208
	1432303	1433190		+	dapA	SAS1336	dihydrodipicolinate synthase	84
	1433187	1433909		+	-	SAS1337	dihydrodipicolinate reductase	80
1433936	1433936	1434655	1434674	+	-	SAS1338	tetrahydrodipicolinate acetyltransferase	103
1434685	1434798	1435949	1435949	+	-	SAS1339	peptidase	122
	1435954	1437039		+	-	SAS1340	alanine racemase	90
	1437029	1438294		+	-	SAS1341	diaminopimelate decarboxylase	51
	1438935	1438534		-	-	SAS1342	hypothetical protein	58
	1439332	1439132		-	-	SAS1343	cold shock protein	10
	1439811	1439503		-	-	SAS1344	hypothetical protein	65
	1439974	1440243		+	-	SAS1345	acylphosphatase	79
	1440268	1440891		+	-	SAS1346	hypothetical protein	39
	1440923	1442059		+	-	SAS1347	hypothetical protein	69
	1444415	1443072		-	-	SAS1350	branched-chain amino acid transporter protein	8
	1446526	1444640		-	-	SAS1351	hypothetical protein	37
	1447331	1446540		-	-	SAS1352	hypothetical protein	24
	1447715	1447512		-	-	SAS1353	hypothetical protein	40
	1448553	1447744		-	-	SAS1354	hypothetical protein	43
	1450401	1449133		-	-	SAS1355	dihydrolipoamide succinyltransferase	25
	1453213	1450415		-	sucA	SAS1356	2-oxoglutarate dehydrogenase E1	89
	1454852	1453497		-	-	SAS1357	sensor kinase	10
	1455508	1454849		-	-	SAS1358	response regulator protein	35
	1456152	1455979		-	-	SAS1358a	hypothetical protein	11
	1456909	1456295		-	-	SAS1359	hypothetical protein	83
	1457996	1456926		-	murG	SAS1360	undecaprenyldiphospho-muramoylpentapeptide beta-N- acetylglucosaminyltransferase	41
	1458517	1458008		-	-	SAS1361	acetyltransferase	13
	1461195	1459705		-	-	SAS1363	protease	17
	1461608	1461387		-	-	SAS1364	hypothetical protein	0
	1462108	1461608		-	-	SAS1365	PTS system glucose-specific transporter subunit IIA	50
	1462548	1462120		-	-	SAS1366	methionine sulfoxide reductase B	96
	1463074	1462541		-	-	SAS1367	methionine sulfoxide reductase A	64
	1463999	1463160		-	-	SAS1368	hypothetical protein	90
	1464493	1464014		-	-	SAS1369	dihydrofolate reductase	87
1466018	1465649	1464693	1464494	-	thyA	SAS1370	thymidylate synthase	122
	1466510	1466073		-	-	SAS1371	hypothetical protein	70
	1467650	1466526		-	-	SAS1372	hypothetical protein	89
	1467940	1467689		-	-	SAS1373	hypothetical protein	78
	1468146	1467952		-	-	SAS1374	hypothetical protein	88
	1468391	1469095		+	-	SAS1375	hypothetical protein	13
	1469127	1469261		+	-	SAS1375a	hypothetical protein	34
	1469635	1470036		+	-	SAS1376	hypothetical protein	18
1480080			1480047	-	-	predicted RNA	-	634
1479674			1479687	+	-	predicted RNA	-	634
1479752			1479775	+	-	predicted RNA	-	650
	1498749	1497358		-	-	SAS1379	transporter protein	99
	1500228	1498906		-	-	SAS1380	amino acid permease	83
	1501299	1500259		-	-	SAS1381	threonine dehydratase	77
	1502512	1501394		-	-	SAS1382	alanine dehydrogenase	23
	1503866	1502988		-	-	SAS1383	5'-3' exonuclease	36
	1507326	1503886		-	-	SAS1384	hypothetical protein	81
	1507629	1508969		+	-	SAS1385	hypothetical protein	43
	1509872	1509540		-	-	SAS1386	hypothetical protein	83
	1511101	1509956		-	-	SAS1387	hypothetical protein	82
1511662			1511315	-	rnpB	SASs014	-	20
	1512096	1511752		-	-	SAS1388	hypothetical protein	49
	1512673	1512110		-	-	SAS1389	hypothetical protein	44
	1513016	1512666		-	-	SAS1390	hypothetical protein	8
	1513249	1513070		-	-	SAS1391	hypothetical protein	0
	1513555	1514181		+	recU	SAS1392	Holliday junction-specific endonuclease	29
	1514178	1516361	1516361	+	-	SAS1393	penicillin-binding protein 2	109
	1517266	1516925		-	-	SAS1394	hypothetical protein	23
	1517930	1517271		-	-	SAS1395	endonuclease	26
	1518606	1517920		-	-	SAS1396	hypothetical protein	34
	1520226	1518934		-	asnC	SAS1397	asparaginyl-tRNA synthetase	69
	1523241	1520548		-	-	SAS1398	hypothetical protein	48
	1524236	1523265		-	-	SAS1399	BirA bifunctional protein [includes: biotin operon repressor; biotin--[acetyl-CoA-carboxylase] synthetase	29
	1525425	1524223		-	-	SAS1400	tRNA CCA-pyrophosphorylase	25
	1526572	1525430		-	-	SAS1401	glycosyl transferase family protein	36
	1527131	1526814		-	-	SAS1402	hypothetical protein	16
	1528165	1527467		-	-	SAS1403	hypothetical protein	83
	1528806	1528219		-	-	SAS1404	hypothetical protein	73
	1529371	1528796		-	-	SAS1405	hypothetical protein	0
	1530629	1529385		-	-	SAS1406	hypothetical protein	37
1531943	1531934	1530636	1530636	-	-	SAS1407	3-phosphoshikimate 1-carboxyvinyltransferase	162
1533033	1533008	1531944	1531944	-	aroB	SAS1408	3-dehydroquinate synthase	110
	1534200	1533034		-	-	SAS1409	chorismate synthase	88
	1534788	1534588		-	-	SAS1409a	hypothetical protein	75
	1535447	1534998		-	ndk	SAS1410	nucleoside diphosphate kinase	60
	1536498	1535539		-	-	SAS1411	heptaprenyl diphosphate synthase component II	43
	1537225	1536500		-	ubiE	SAS1412	ubiquinone/menaquinone biosynthesis methyltransferase	11
	1537800	1537228		-	-	SAS1413	hypothetical protein	92
	1538503	1538231		-	-	SAS1414	DNA-binding protein HU	22
	1539672	1538674		-	gpsA	SAS1415	NAD(P)H-dependent glycerol-3-phosphate dehydrogenase	4
	1540999	1539689		-	engA	SAS1416	GTP-binding protein EngA	43
	1542396	1541221		-	rpsA	SAS1417	30S ribosomal protein S1	37
	1543753	1543094		-	cmk	SAS1418	cytidylate kinase	49
	1543830	1544798		+	-	SAS1419	L-asparaginase	100
1545965	1545899	1544913	1544745	-	-	SAS1420	pyridine nucleotide-disulfide oxidoreductase	151
1547913	1547761	1546301	1546301	-	-	SAS1421	cell surface elastin binding protein	117
	1549293	1547914		-	-	SAS1422	DEAD/DEAH box helicase	33
	1550236	1549283		-	-	SAS1423	hypothetical protein	33
	1550344	1550592		+	-	SAS1424	ferredoxin	82
	1551243	1550698		-	-	SAS1425	hypothetical protein	32
1551439			1551305	-	-	SASs015	-	35
	1552567	1551653		-	-	SAS1426	lipoprotein	40
	1553541	1552624		-	-	SAS1427	lipoprotein	27
	1554504	1553599		-	-	SAS1428	lipoprotein	37
	1556757	1554595		-	-	SAS1429	hypothetical protein	24
	1557677	1556769		-	-	SAS1430	lipoprotein	18
	1559688	1557922		-	-	SAS1431	sensor kinase	51
	1560397	1559654		-	-	SAS1432	response regulator protein	33
	1561249	1560512		-	-	SAS1433	ribosomal large subunit pseudouridine synthase B	25
	1561784	1561242		-	-	SAS1434	hypothetical protein	22
	1562532	1561777		-	-	SAS1435	hypothetical protein	97
	1562600	1563106		+	-	SAS1436	hypothetical protein	42
	1564071	1563184		-	-	SAS1437	integrase/recombinase	102
	1564569	1564120		-	-	SAS1438	iron uptake regulatory protein	90
	1565216	1564674		-	-	SAS1439	ADP-ribose pyrophosphatase	52
	1565298	1566206		+	-	SAS1440	aldo/keto reductase	12
	1566670	1566422		-	-	SAS1441	hypothetical protein	6
	1567444	1566686		-	-	SAS1442	short chain dehydrogenase	55
	1567583	1568398		+	-	SAS1443	pyrroline-5-carboxylate reductase	59
1569421	1569421	1568501	1568481	-	-	SAS1444	hypothetical protein	105
	1569734	1571218		+	-	SAS1445	glucose-6-phosphate 1-dehydrogenase	89
	1571448	1572314		+	-	SAS1446	AraC family transcriptional regulator	48
	1574045	1572396		-	-	SAS1447	alpha-D-1,4-glucosidase	92
	1575080	1574061		-	-	SAS1448	maltose operon transcriptional repressor	31
	1575645	1575274		-	-	SAS1449	glyoxalase/bleomycin resistance protein/dioxygenase superfamily protein	0
	1577270	1575864		-	-	SAS1450	6-phosphogluconate dehydrogenase	43
1578701	1578471	1577338	1577271	-	-	SAS1451	peptidase	110
	1580020	1579040		-	-	SAS1452	hypothetical protein	0
	1580471	1580034		-	-	SAS1453	hypothetical protein	42
	1582096	1580822		-	-	SAS1454	lipoamide acyltransferase component of branched-chain alpha-keto acid dehydrogenase complex	56
	1583092	1582109	1582109	-	-	SAS1455	2-oxoisovalerate dehydrogenase subunit beta	191
1584084	1584084	1583092		-	-	SAS1456	2-oxoisovalerate dehydrogenase subunit alpha	174
1585671	1585521	1584100	1584100	-	-	SAS1457	dihydrolipoamide dehydrogenase	143
	1587351	1585672		-	-	SAS1458	DNA repair protein	34
	1587819	1587367		-	-	SAS1459	arginine repressor ArgR	3
	1589132	1588251		-	-	SAS1460	geranyltranstransferase	29
	1589340	1589110		-	-	SAS1461	exodeoxyribonuclease VII small subunit	15
	1590670	1589333		-	xseA	SAS1462	exodeoxyribonuclease VII large subunit	39
	1591076	1590687		-	nusB	SAS1463	transcription antitermination protein NusB	40
	1591498	1591136		-	-	SAS1464	hypothetical protein	0
	1592868	1591513		-	-	SAS1465	acetyl-CoA carboxylase biotin carboxylase subunit	82
1593345	1593332	1592868		-	-	SAS1466	biotin carboxyl carrier protein of acetyl-CoA carboxylase	204
	1594363	1593806		-	-	SAS1467	elongation factor P	6
	1595450	1594389		-	-	SAS1468	peptidase	61
	1595555	1596136		+	-	SAS1469	hypothetical protein	11
	1596150	1596368		+	-	SAS1470	hypothetical protein	0
	1597262	1596432		-	-	SAS1471	lipoate-protein ligase A	73
	1597420	1597806		+	-	SAS1472	hypothetical protein	0
	1599643	1598171		-	-	SAS1473	glycine dehydrogenase subunit 2	48
1600991	1600991	1599636		-	-	SAS1474	glycine dehydrogenase subunit 1	104
	1602093	1601002		-	gcvT	SAS1475	glycine cleavage system aminomethyltransferase T	59
	1602776	1602252		-	-	SAS1476	shikimate kinase	20
	1603506	1603009		-	-	SAS1477	hypothetical protein	7
	1603723	1603424		-	-	SAS1478	hypothetical protein	7
	1604144	1603710		-	-	SAS1479	hypothetical protein	22
	1604445	1604134		-	-	SAS1480	hypothetical protein	33
	1605529	1604459		-	-	SAS1481	hypothetical protein	9
	1606475	1605501		-	-	SAS1482	hypothetical protein	28
	1607150	1606527		-	-	SAS1483	metallo-beta-lactamase superfamily protein	1
	1607476	1607147		-	-	SAS1484	hypothetical protein	6
	1608462	1607476		-	-	SAS1485	glucokinase	6
	1608662	1608459		-	-	SAS1486	hypothetical protein	9
	1610106	1608643		-	-	SAS1487	hypothetical protein	51
	1610657	1610118		-	-	SAS1488	5-formyltetrahydrofolate cyclo-ligase	7
	1611015	1610866		-	rpmG	SAS1489	50S ribosomal protein L33	9
	1613203	1611128		-	-	SAS1490	penicillin-binding protein 3	72
	1613923	1613324		-	-	SAS1491	superoxide dismutase	38
	1614609	1614199		-	-	SAS1492	zinc-specific metalloregulatory protein	17
	1615459	1614596		-	-	SAS1493	ABC transporter permease	28
1616286	1616286	1615501	1615460	-	-	SAS1494	ABC transporter ATP-binding protein	137
	1617302	1616412		-	-	SAS1495	endonuclease IV	26
	1618658	1617312		-	-	SAS1496	helicase	40
	1619872	1618772		-	-	SAS1497	hypothetical protein	18
	1620552	1619875		-	-	SAS1498	hypothetical protein	31
1621789	1621789	1620683	1620647	-	-	SAS1499	RNA polymerase sigma factor RpoD	116
	1623830	1622013		-	-	SAS1500	DNA primase	20
	1624709	1623891		-	-	SAS1501	hypothetical protein	58
	1625678	1627069		+	-	SAS1503	glycyl-tRNA synthetase	88
	1627972	1627220		-	-	SAS1504	recombination protein O	88
	1628893	1627994		-	era	SAS1505	GTP-binding protein Era	15
	1629298	1628894		-	-	SAS1506	cytidine deaminase	35
1629653	1629653	1629309	1629307	-	-	SAS1507	diacylglycerol kinase	137
	1630123	1629656		-	-	SAS1508	hypothetical protein	63
	1631071	1630124		-	-	SAS1509	PhoH-like protein	54
	1632073	1631375		-	-	SAS1510	hypothetical protein	30
	1633079	1632090		-	-	SAS1511	hypothetical protein	99
1633818	1633804	1633097	1633097	-	-	SAS1512	hypothetical protein	178
1634200	1634200	1634024	1633844	-	rpsU	SAS1513	30S ribosomal protein S21	180
	1635839	1634493		-	-	SAS1514	hypothetical protein	79
1636598	1636598	1635846	1635840	-	-	SAS1515	16S ribosomal RNA methyltransferase RsmE	146
	1637538	1636600		-	prmA	SAS1516	50S ribosomal protein L11 methyltransferase	65
	1638681	1637542		-	-	SAS1517	molecular chaperone DnaJ	84
	1640649	1638817		-	dnaK	SAS1518	molecular chaperone DnaK	52
	1641344	1640718		-	-	SAS1519	heat shock protein GrpE	34
	1642353	1641376		-	-	SAS1520	heat-inducible transcription repressor	59
	1643578	1642454		-	-	SAS1521	coproporphyrinogen III oxidase	22
	1645967	1644144		-	-	SAS1522	GTP-binding protein LepA	70
	1646313	1646564		+	rpsT	SAS1523	30S ribosomal protein S20	38
	1647583	1646609		-	holA	SAS1524	DNA polymerase III subunit delta	48
	1649841	1647640		-	-	SAS1525	hypothetical protein	19
	1650307	1649846		-	-	SAS1526	deaminase	75
	1651076	1650399		-	-	SAS1527	hypothetical protein	36
	1651841	1651125		-	-	SAS1528	hypothetical protein	67
	1652197	1651844		-	-	SAS1529	hypothetical protein	24
	1652782	1652198		-	-	SAS1530	hypothetical protein	38
	1653341	1652772		-	-	SAS1531	hypothetical protein	68
	1653634	1653344		-	-	SAS1532	hypothetical protein	4
	1654444	1653638		-	-	SAS1533	shikimate 5-dehydrogenase	36
	1655558	1654458		-	-	SAS1534	GTP-binding protein YqeH	51
	1656086	1655559		-	-	SAS1535	hypothetical protein	29
	1656792	1656106		-	-	SAS1536	5'-methylthioadenosine/S-adenosylhomocysteine nucleosidase	42
	1657106	1657375		+	-	SAS1537	hypothetical protein	73
	1658266	1657577		-	-	SAS1538	enterotoxin	14
	1660256	1659036		-	-	SAS1539	hypothetical protein	17
	1661772	1660543		-	-	SAS1540	hypothetical protein	46
	1662536	1661784	1661784	-	-	SAS1541	LamB/YcsF family protein	151
	1663897	1662536		-	-	SAS1542	biotin carboxylase	99
	1664360	1663911		-	-	SAS1543	biotin carboxyl carrier protein of acetyl-CoA carboxylase	42
	1665372	1664362	1664362	-	-	SAS1544	hypothetical protein	131
	1666096	1665362		-	-	SAS1545	hypothetical protein	93
	1666898	1666422		-	greA	SAS1546	transcription elongation factor GreA	64
	1667549	1666926		-	-	SAS1547	uridine kinase	20
	1668817	1667549		-	-	SAS1548	peptidase	84
	1669752	1668829		-	-	SAS1549	peptidase	46
	1670393	1669755		-	-	SAS1550	O-methyltransferase	47
	1670986	1670678		-	-	SAS1551	hypothetical protein	2
	1671429	1671001		-	-	SAS1552	Holliday junction resolvase-like protein	29
	1671693	1671433		-	-	SAS1553	hypothetical protein	25
1674488	1674386	1671756	1671756	-	alaS	SAS1554	alanyl-tRNA synthetase	169
1674687			1674489	-	-	SASs016	-	165
	1677206	1674729		-	-	SAS1555	hypothetical protein	81
	1677876	1677208		-	-	SAS1556	hypothetical protein	41
	1679575	1678457		-	mnmA	SAS1557	tRNA-specific 2-thiouridylase MnmA	75
	1680718	1679576		-	-	SAS1558	cysteine desulfurase	59
1680679	1681030	1682043	1682191	+	-	SAS1559	oxygenase	130
1682426	1682426	1682280	1681982	-	-	SAS1560	hypothetical protein	104
	1682648	1682466		-	-	SAS1561	hypothetical protein	38
	1683170	1682748		-	-	SAS1562	hypothetical protein	20
	1683255	1684529		+	-	SAS1563	recombination factor protein RarA	101
	1685463	1684690		-	-	SAS1564	hypothetical protein	29
	1685778	1685677		-	-	SAS1565	hypothetical protein	26
1687705	1687690	1685924	1685779	-	aspS	SAS1566	aspartyl-tRNA synthetase	135
	1688968	1687706		-	hisS	SAS1567	histidyl-tRNA synthetase	75
	1690304	1689429		-	-	SAS1568	N-acetylmuramoyl-L-alanine amidase	31
	1690753	1690301		-	-	SAS1569	D-tyrosyl-tRNA(Tyr) deacylase	22
	1692975	1690765		-	-	SAS1570	GTP pyrophosphokinase	68
	1693900	1693382		-	-	SAS1571	adenine phosphoribosyltransferase	9
	1696195	1693922		-	-	SAS1572	single-stranded-DNA-specific exonuclease	102
	1698677	1696398		-	-	SAS1573	bifunctional preprotein translocase subunit SecD/SecF	65
	1699212	1698952		-	-	SAS1574	hypothetical protein	53
	1700370	1699231		-	tgt	SAS1575	queuine tRNA-ribosyltransferase	62
	1701418	1700393		-	queA	SAS1576	S-adenosylmethionine--tRNA ribosyltransferase-isomerase	88
1702424	1702424	1701420	1701419	-	ruvB	SAS1577	Holliday junction DNA helicase RuvB	112
	1703058	1702456		-	ruvA	SAS1578	Holliday junction DNA helicase RuvA	27
	1703530	1703072		-	-	SAS1579	hypothetical protein	52
	1704832	1703540		-	obgE	SAS1580	GTPase ObgE	64
	1705601	1705317		-	rpmA	SAS1581	50S ribosomal protein L27	20
	1705933	1705613		-	-	SAS1582	hypothetical protein	49
	1706247	1705939		-	rplU	SAS1583	50S ribosomal protein L21	48
	1707139	1706609		-	-	SAS1584	hypothetical protein	15
	1707981	1707139		-	-	SAS1585	rod shape-determining protein MreC	35
	1708299	1708180		-	-	SAS1585a	hypothetical protein	76
	1708846	1708373		-	-	SAS1586	hypothetical protein	29
	1708988	1709203		+	-	SAS1587	hypothetical protein	16
	1709604	1709320		-	-	SAS1588	hypothetical protein	0
	1710358	1709672		-	radC	SAS1589	DNA repair protein RadC	52
	1711062	1710355		-	-	SAS1590	type III leader peptidase family protein	2
	1712603	1711332		-	-	SAS1591	folylpolyglutamate synthase	36
	1715246	1712616		-	valS	SAS1592	valyl-tRNA synthetase	39
	1715649	1716209		+	-	SAS1593	DNA-3-methyladenine glycosylase I	63
	1717505	1716432		-	-	SAS1594	hypothetical protein	70
	1717628	1717539		-	-	SAS1595	hypothetical protein	3
1718987	1718987	1717701	1717701	-	-	SAS1596	glutamate-1-semialdehyde aminotransferase	144
1720009	1720009	1719035	1718988	-	-	SAS1597	delta-aminolevulinic acid dehydratase	105
	1720680	1720012		-	-	SAS1598	uroporphyrinogen III synthase	75
	1721628	1720702		-	hemC	SAS1599	porphobilinogen deaminase	94
	1722485	1721670		-	-	SAS1600	hypothetical protein	28
	1723853	1722507		-	hemA	SAS1601	glutamyl-tRNA reductase	49
	1724660	1724070		-	engB	SAS1602	ribosome biogenesis GTP-binding protein YsxC	28
	1726076	1724814		-	clpX	SAS1603	ATP-dependent protease ATP-binding subunit ClpX	38
1727690	1727528	1726227	1726227	-	tig	SAS1604	trigger factor	120
	1728620	1727691		-	-	SAS1605	hypothetical protein	54
	1729247	1728639		-	-	SAS1606	hypothetical protein	34
	1729745	1729389		-	rplT	SAS1607	50S ribosomal protein L20	66
1730020	1729992	1729792	1729746	-	rpmI	SAS1608	50S ribosomal protein L35	121
	1730548	1730021		-	infC	SAS1609	translation initiation factor IF-3	50
	1732270	1730777		-	-	SAS1610	lysine-specific permease	55
1732590			1732415	-	-	SASs017	-	118
1734645	1734633	1732696	1732696	-	thrS	SAS1611	threonyl-tRNA synthetase	169
1734991			1734764	-	-	SASs018	-	7
	1735965	1735045		-	-	SAS1612	primosomal protein DnaI	83
	1737365	1735965		-	-	SAS1613	chromosome replication initiation/membrane attachment protein	95
	1737836	1737366		-	nrdR	SAS1614	transcriptional regulator NrdR	34
	1739072	1738047		-	-	SAS1615	glyceraldehyde 3-phosphate dehydrogenase 2	47
	1739865	1739242		-	coaE	SAS1616	dephospho-CoA kinase	28
	1740753	1739881		-	-	SAS1617	formamidopyrimidine-DNA glycosylase	58
	1743399	1740769		-	-	SAS1618	DNA polymerase I	68
	1745180	1743693		-	-	SAS1619	hypothetical protein	5
	1747343	1745679		-	-	SAS1620	alkaline phosphatase synthesis sensor protein	55
	1748044	1747340		-	-	SAS1621	alkaline phosphatase synthesis transcriptional regulatory protein	67
	1749702	1748434		-	-	SAS1622	isocitrate dehydrogenase	53
	1750872	1749751		-	-	SAS1623	citrate synthase	80
	1751220	1752581		+	-	SAS1624	D-serine/D-alanine/glycine transporter	55
1754707	1754686	1752929	1752108	-	-	SAS1625	pyruvate kinase	126
	1755676	1754708		-	pfkA	SAS1626	6-phosphofructokinase	76
	1756889	1755945		-	-	SAS1627	acetyl-CoA carboxylase carboxyltransferase subunit alpha	66
	1757746	1756889		-	-	SAS1628	acetyl-CoA carboxylase subunit beta	59
	1759170	1757941		-	-	SAS1629	NAD-dependent malic enzyme	72
	1762817	1759620		-	-	SAS1630	DNA polymerase III subunit alpha	47
	1763779	1762838		-	-	SAS1631	hypothetical protein	96
	1765531	1764233		-	-	SAS1632	DNA-binding protein	51
	1765736	1766149		+	-	SAS1633	universal stress protein	89
	1767143	1766454		-	-	SAS1634	metal-dependent hydrolase	81
	1767318	1768373		+	-	SAS1635	metallopeptidase	60
1770082	1769807	1768689	1768547	-	-	SAS1636	alanine dehydrogenase	108
	1769948	1770448		+	-	SAS1637	universal stress protein	0
1771983	1771896	1770694	1770694	-	-	SAS1638	acetate kinase	125
	1772931	1771984		-	-	SAS1639	hypothetical protein	21
	1773548	1773054		-	tpx	SAS1640	thiol peroxidase	16
	1774416	1773646		-	-	SAS1641	hypothetical protein	48
	1775683	1774460	1774417	-	-	SAS1642	thiamine biosynthesis protein ThiI	142
	1776822	1775683		-	-	SAS1643	aminotransferase class-V protein	40
1778888	1778888	1777194	1777194	-	-	SAS1644	septation ring formation regulator EzrA	116
	1779025	1779489		+	-	SAS1645	hypothetical protein	51
	1779733	1780335		+	rpsD	SAS1646	30S ribosomal protein S4	42
	1781294	1780551		-	-	SAS1647	hypothetical protein	60
1781360	1781374	1781820	1781820	+	-	SAS1648	OsmC-like protein	153
	1781934	1783094		+	-	SAS1649	soluble hydrogenase subunit	50
	1783081	1784685	1784886	+	-	SAS1650	D-3-phosphoglycerate dehydrogenase	116
	1785965	1784835		-	-	SAS1651	hypothetical protein	33
	1787538	1786072		-	-	SAS1652	PTS system IIBC component	84
	1788283	1787666		-	-	SAS1653	acyltransferase	67
	1788455	1789729		+	-	SAS1654	protease	75
	1791085	1789823		-	-	SAS1655	tyrosyl-tRNA synthetase	75
1791366			1791148	-	-	SASs019	-	66
	1791467	1792372		+	-	SAS1656	transglycosylase	52
	1795262	1792575		-	-	SAS1657	haptoglobin-binding surface anchored protein	49
	1795255	1795350		+	-	SAS1657a	hypothetical protein	30
	1797263	1795596		-	-	SAS1658	formate--tetrahydrofolate ligase	77
1799440	1799409	1797703	1797703	-	-	SAS1659	acetyl-CoA synthetase	123
	1799578	1800210		+	-	SAS1660	acetoin utilization protein	73
	1800235	1801404		+	-	SAS1661	histone deacetylase family protein	44
1802586	1802491	1801502	1801502	-	-	SAS1662	catabolite control protein A	131
	1804122	1803031		-	-	SAS1663	bifunctional 3-deoxy-7-phosphoheptulonate synthase/chorismate mutase	77
	1805868	1804822		-	-	SAS1664	hypothetical protein	44
	1806433	1805942		-	-	SAS1665	hypothetical protein	40
	1807820	1806507		-	murC	SAS1666	UDP-N-acetylmuramate--L-alanine ligase	38
1811688	1811668	1807844	1807824	-	-	SAS1667	FtsK/SpoIIIE family protein	112
	1812285	1811689		-	-	SAS1668	hypothetical protein	38
	1813171	1812314		-	-	SAS1669	hypothetical protein	0
	1813582	1813271		-	-	SAS1670	thioredoxin	17
	1814723	1813647		-	-	SAS1671	aminopeptidase	50
	1814810	1815121		+	-	SAS1672	hypothetical protein	31
	1816088	1815246		-	-	SAS1673	metallo-beta-lactamase superfamily protein	89
	1817202	1816558		-	trmB	SAS1674	tRNA (guanine-N(7)-)-methyltransferase	26
	1818008	1817217		-	-	SAS1675	hypothetical protein	12
	1819407	1818559		-	-	SAS1676	D-alanine aminotransferase	24
	1820820	1819411		-	-	SAS1677	dipeptidase PepV	43
	1821935	1821513		-	-	SAS1678	hypothetical protein	19
	1822647	1821952		-	-	SAS1679	RNA pseudouridine synthase	0
	1824305	1822644		-	-	SAS1680	polysaccharide biosynthesis protein	31
	1824712	1825980		+	-	SAS1681	hypothetical protein	95
1832772	1832657	1826097	1826051	-	-	SAS1682	surface anchored protein	202
1831872			1832245	+	-	predicted RNA	antisense: SAS1682	974
	1833294	1832983		-	-	SAS1683	hypothetical protein	87
1835762	1835736	1833316	1833316	-	leuS	SAS1684	leucyl-tRNA synthetase	104
	1837208	1836027		-	-	SAS1685	hypothetical protein	40
1837220	1837318	1838271		+	-	SAS1686	hypothetical protein	115
	1838268	1838831		+	-	SAS1687	hypothetical protein	14
	1839451	1838951		-	-	SAS1688	repressor of toxins	27
	1840753	1839926		-	-	SAS1689	hypothetical protein	16
	1840987	1841988		+	-	SAS1690	proline dehydrogenase	55
	1842574	1842110		-	ribH	SAS1691	6,7-dimethyl-8-ribityllumazine synthase	24
	1843768	1842587		-	-	SAS1692	riboflavin biosynthesis protein	38
	1844411	1843779		-	-	SAS1693	riboflavin synthase subunit alpha	40
	1845461	1844418		-	-	SAS1694	bifunctional riboflavin biosynthesis protein	84
1845723			1845588	-	-	SASs020	-	239
	1847444	1845942		-	-	SAS1695	hypothetical protein	48
	1847967	1848281		+	-	SAS1696	arsenical resistance operon repressor 2	39
	1848281	1849573		+	-	SAS1697	arsenical pump membrane protein 2	63
	1850514	1849660		-	-	SAS1698	hypothetical protein	16
	1851014	1850790		-	-	SAS1699	hypothetical protein	17
	1851213	1851683		+	-	SAS1700	DNA-binding protein	0
	1851796	1852239		+	-	SAS1701	hypothetical protein	55
	1852669	1852226		-	-	SAS1702	hypothetical protein	78
	1854752	1854039		-	-	SAS1704	translaldolase	56
	1855012	1855314		+	-	SAS1705	hypothetical protein	0
	1855492	1855935		+	-	SAS1706	camphor resistance protein CrcB	56
	1855932	1856285		+	-	SAS1707	CrcB-like protein	51
	1856477	1856656		+	-	SAS1708	hypothetical protein	38
	1857501	1856668		-	-	SAS1709	aldo/keto reductase	61
	1858624	1857713		-	-	SAS1710	hypothetical protein	35
	1859939	1858746		-	-	SAS1711	S-adenosylmethionine synthetase	59
1860156			1860045	-	-	SASs021	-	72
	1860311	1861903		+	-	SAS1712	phosphoenolpyruvate carboxykinase	98
1861904	1862027	1862203	1862326	+	-	SAS1712a	hypothetical protein	278
	1863051	1862281	1862044	-	-	SAS1713	hypothetical protein	156
1863675	1863511	1863032		-	-	SAS1714	hypothetical protein	121
1863345	1863571	1863828	1864979	+	-	SAS1715	hypothetical protein	112
1864830	1864826	1863825	1863795	-	-	SAS1716	hypothetical protein	229
1866326	1866309	1864831	1864831	-	-	SAS1717	AMP-binding protein	138
	1866950	1866468		-	-	SAS1718	lipoprotein	28
	1867262	1867876		+	-	SAS1719	hypothetical protein	38
	1867957	1868952		+	-	SAS1720	hypothetical protein	69
	1869026	1869652		+	-	SAS1721	lipoprotein	86
	1869693	1870034		+	-	SAS1722	hypothetical protein	43
	1870135	1870707		+	-	SAS1723	hypothetical protein	22
	1871462	1870995		-	-	SAS1724	hypothetical protein	0
	1872012	1871836		-	-	SAS1725	hypothetical protein	0
	1872406	1872023		-	-	SAS1726	hypothetical protein	7
	1881081	1879882		-	-	SAS1731	restriction modification DNA specificity protein	40
1882865	1882630	1881074		-	-	SAS1732	type I restriction enzyme modification protein	155
1883772	1883712	1882993	1882926	-	-	SAS1733	serine protease	115
	1884552	1883833		-	-	SAS1734	serine protease	90
	1885332	1884610		-	-	SAS1735	serine protease	67
	1886164	1885457		-	-	SAS1736	serine protease	68
	1886818	1886600		-	-	SAS1737	hypothetical protein	56
	1887128	1887694		+	-	SAS1738	hypothetical protein	41
	1888878	1888168		-	-	SAS1739	lantibiotic ABC transporter protein	0
	1889624	1888863		-	-	SAS1740	lantibiotic ABC transporter protein	15
	1890313	1889621		-	-	SAS1741	lantibiotic transport ATP-binding protein	65
	1891709	1890336		-	-	SAS1742	lantibiotic leader peptide processing serine protease	80
	1892252	1891719		-	-	SAS1743	lantibiotic modifying enzyme	41
	1893497	1892253		-	-	SAS1744	lantibiotic biosynthesis protein	27
	1896483	1893490		-	-	SAS1745	lantibiotic biosynthesis protein	42
	1896691	1896548		-	-	SAS1746	lantibiotic protein	16
1896964			1896904	-	-	predicted RNA	-	905
1896904			1896958	+	-	predicted RNA	-	695
	1897571	1897428		-	-	SAS1747a	lantibiotic protein	0
	1898796	1897813		-	hlgB	SAS1748	gamma-hemolysin component B precursor	31
	1899733	1898798		-	hlgA	SAS1749	gamma-hemolysin component A precursor	64
	1900630	1901085		+	-	SAS1750	hypothetical protein	25
	1901098	1901886		+	-	SAS1751	hypothetical protein	16
1903219			1903131	-	-	SASt017	Ser tRNA	219
1903271			1903761	+	-	predicted RNA	antisense: SASt023 SASt022 SASt021 SASt020 SASt019 SASt018	1135
1903345			1903274	-	-	SASt018	Glu tRNA	352
1903421			1903347	-	-	SASt019	Asn tRNA	576
1903509			1903436	-	-	SASt020	Gly tRNA	915
1903600			1903525	-	-	SASt021	His tRNA	935
1903686			1903614	-	-	SASt022	Phe tRNA	964
1903778			1903703	-	-	SASt023	Asp tRNA	1151
1903873			1903800	-	-	SASt024	Met tRNA	1042
1904905	1904897	1904343	1903874	-	-	SAS1752	hypothetical protein	136
	1906619	1905219		-	-	SAS1753	protoporphyrinogen oxidase	64
	1907566	1906643		-	hemH	SAS1754	ferrochelatase	82
	1908661	1907624		-	hemE	SAS1755	uroporphyrinogen decarboxylase	63
	1908924	1909427		+	-	SAS1756	signal transduction protein	65
	1910774	1909551		-	-	SAS1757	transporter protein	56
1911507	1911507	1910767		-	-	SAS1758	ABC transporter ATP-binding protein	181
	1911641	1912063		+	-	SAS1759	HIT-family protein	41
	1912205	1912570		+	-	SAS1760	hypothetical protein	24
	1912548	1912754		+	-	SAS1760a	hypothetical protein	0
	1913303	1913860		+	-	SAS1761	hypothetical protein	5
	1914065	1915027		+	-	SAS1762	peptidyl-prolyl cis-isomerase	7
	1916089	1915148	1915094	-	-	SAS1763	3'-5' exoribonuclease	121
	1919022	1916086		-	-	SAS1764	hypothetical protein	61
	1920208	1919012		-	-	SAS1765	DNA repair exonuclease	77
	1921434	1921090		-	-	SAS1766	hypothetical protein	23
	1922627	1921503		-	-	SAS1767	hypothetical protein	12
	1923270	1922806		-	-	SAS1768	DNA-binding protein	35
	1924249	1923626		-	-	SAS1769	response regulator	35
	1925383	1924271		-	-	SAS1770	histidine kinase	53
	1925546	1926367		+	-	SAS1771	RNA pseudouridylate synthase	54
	1928213	1926828		-	fumC	SAS1772	fumarate hydratase	39
	1928804	1928409		-	-	SAS1773	hypothetical protein	87
	1928923	1929075		+	-	SAS1774	hypothetical protein	44
	1929082	1929345		+	-	SAS1775	hypothetical protein	67
1929586	1929562	1929410	1929225	-	-	SAS1776	hypothetical protein	125
	1930186	1929587		-	-	SAS1777	hypothetical protein	13
	1930815	1930345		-	-	SAS1778	SpoU rRNA methylase family protein	90
	1931947	1930820		-	-	SAS1779	(Fe-S)-binding protein	97
	1932826	1932098		-	-	SAS1780	glutamine transport ATP-binding protein	90
	1934270	1932813		-	-	SAS1781	extracellular glutamine-binding protein	28
	1935589	1934528		-	-	SAS1782	hypothetical protein	7
1936220			1936137	-	-	SASt025	Leu tRNA	41
1936253			1938446	+	-	predicted RNA	antisense: SASt031 SASt030 SASt050 SASt028 SASt027 SASt049 SASt026 SASt048 SASt047 SASt046 SASt045 SASt044 SASt043 SASt029 SASt042 SASt041 SASt040 SASt039 SASt038 SASt037 SASt036 SASt035 SASt034 SASt033 SASt032	3011
1936333			1936262	-	-	SASt026	Xaa tRNA	241
1936423			1936349	-	-	SASt027	Gly tRNA	490
1936504			1936431	-	-	SASt028	Cys tRNA	647
1936581			1936510	-	-	SASt029	Gln tRNA	645
1936665			1936593	-	-	SASt030	His tRNA	967
1936741			1936668	-	-	SASt031	Trp tRNA	1894
1936837			1936757	-	-	SASt032	Tyr tRNA	2911
1936918			1936843	-	-	SASt033	Thr tRNA	3180
1936998			1936926	-	-	SASt034	Phe tRNA	3398
1937092			1937017	-	-	SASt035	Asp tRNA	3248
1937175			1937102	-	-	SASt036	Met tRNA	3531
1937282			1937190	-	-	SASt037	Ser tRNA	4674
1937396			1937321	-	-	SASt038	Asp tRNA	4801
1937496			1937407	-	-	SASt039	Ser tRNA	4584
1937579			1937506	-	-	SASt040	Met tRNA	4577
1937681			1937605	-	-	SASt041	Met tRNA	3947
1937778			1937703	-	-	SASt042	Ala tRNA	3200
1937869			1937796	-	-	SASt043	Pro tRNA	2361
1937952			1937879	-	-	SASt044	Arg tRNA	2189
1938059			1937971	-	-	SASt045	Leu tRNA	2005
1938144			1938070	-	-	SASt046	Gly tRNA	2216
1938229			1938148	-	-	SASt047	Leu tRNA	2981
1938308			1938233	-	-	SASt048	Lys tRNA	3107
1938389			1938314	-	-	SASt049	Thr tRNA	2899
1938481			1938406	-	-	SASt050	Val tRNA	2507
1938607			1938493	-	-	SASr011	5S ribosomal RNA	1962
1941603			1938680	-	-	SASr012	23S ribosomal RNA	1093
1938703			1939936	+	-	predicted RNA	antisense: SASr012	2314
1940163			1940469	+	-	predicted RNA	antisense: SASr012	1067
1941969			1941894	-	-	SASt051	Ala tRNA	0
1942064			1941988	-	-	SASt052	Ile tRNA	70
1943708			1942154	-	-	SASr013	16S ribosomal RNA	1602
1942273			1943577	+	-	predicted RNA	antisense: SASr013	2100
	1944896	1944450		-	-	SAS1783	peroxide operon regulator	28
	1945943	1944993		-	-	SAS1784	hypothetical protein	11
	1946401	1945949		-	-	SAS1785	AhpC/TSA family protein	39
1946349	1946485	1947774	1947774	+	-	SAS1786	glutamate-1-semialdehyde aminotransferase	109
	1948067	1949161		+	-	SAS1787	hypothetical protein	43
	1951089	1949353		-	-	SAS1788	ABC transporter ATP-binding protein	67
	1951922	1951380		-	-	SAS1789	hypothetical protein	38
	1953261	1952224		-	-	SAS1790	HhH-GPD superfamily base excision DNA repair protein	19
	1953413	1954390		+	-	SAS1791	hypothetical protein	70
	1955487	1954651		-	-	SAS1792	hypothetical protein	10
	1957013	1955496		-	-	SAS1793	hypothetical protein	22
	1957342	1957028		-	-	SAS1794	hypothetical protein	8
	1958138	1957320		-	recX	SAS1795	recombination regulator RecX	15
	1959208	1958399		-	-	SAS1796	glycosyltransferase	29
	1960062	1959547		-	-	SAS1797	ThiJ/PfpI family protein	36
	1960354	1960193		-	-	SAS1798	hypothetical protein	31
	1960578	1961729		+	-	SAS1799	hypothetical protein	64
	1962519	1961989		-	-	SAS1800	hypothetical protein	52
1963866	1963855	1962608	1962608	-	-	SAS1801	aminopeptidase	140
	1964082	1963867		-	-	SAS1802	hypothetical protein	32
	1964214	1964678		+	-	SAS1803	low molecular weight phosphotyrosine protein phosphatase	70
	1964685	1964960		+	-	SAS1804	hypothetical protein	28
	1965238	1966449		+	-	SAS1805	hypothetical protein	52
	1967190	1966561		-	-	SAS1806	response regulator	59
	1968223	1967180		-	-	SAS1807	histidine kinase sensor	68
	1968921	1968220		-	-	SAS1808	hypothetical protein	37
	1969322	1968936		-	-	SAS1809	hypothetical protein	28
	1970297	1969539		-	-	SAS1810	methionine aminopeptidase	26
	1970828	1971814		+	-	SAS1811	hypothetical protein	91
	1972228	1972112		-	-	SAS1811a	hypothetical protein	50
	1972717	1972304		-	-	SAS1812	hypothetical protein	50
	1973674	1972943		-	-	SAS1813	hypothetical protein	29
	1974989	1973676		-	-	SAS1814	Mur ligase family protein	65
	1975281	1975781		+	-	SAS1815	ferritin	44
	1976171	1976725		+	-	SAS1816	exonuclease	52
	1977862	1976792		-	-	SAS1817	DNA polymerase IV	41
	1978639	1978109		-	-	SAS1818	hypothetical protein	73
	1980170	1978809		-	-	SAS1819	RNA methyltransferase	22
	1981198	1980251		-	-	SAS1820	lipid kinase	69
1983291	1983279	1981852	1981852	-	gatB	SAS1822	aspartyl/glutamyl-tRNA amidotransferase subunit B	113
	1984749	1983292		-	gatA	SAS1823	aspartyl/glutamyl-tRNA amidotransferase subunit A	91
	1985053	1984751		-	gatC	SAS1824	aspartyl/glutamyl-tRNA amidotransferase subunit C	2
	1985420	1986958		+	-	SAS1825	high affinity proline permease	77
	1988246	1987047		-	-	SAS1826	lipoprotein	76
	1990262	1988259		-	-	SAS1827	DNA ligase	79
	1992458	1990266		-	-	SAS1828	ATP-dependent DNA helicase	77
	1993147	1992455		-	-	SAS1829	geranylgeranylglyceryl phosphate synthase	18
	1993621	1993319		-	-	SAS1830	hypothetical protein	41
	1995025	1993730		-	-	SAS1831	adenylosuccinate lyase	74
	1995886	1997052		+	-	SAS1832	staphopain protease	24
	1997083	1997409		+	-	SAS1833	hypothetical protein	10
	1997874	1997701		-	-	SAS1834	hypothetical protein	44
	1998457	1997855		-	-	SAS1835	hypothetical protein	82
	1999549	1998728		-	nadE	SAS1836	NAD synthetase	50
	2001011	1999542		-	-	SAS1837	nicotinate phosphoribosyltransferase	54
	2001195	2002271		+	-	SAS1838	oxygenase	29
	2002291	2003085		+	-	SAS1839	prephenate dehydratase	96
	2004837	2003275		-	-	SAS1840	sodium:sulfate symporter	101
	2006139	2005042		-	-	SAS1841	hypothetical protein	60
	2006511	2007071		+	-	SAS1842	isochorismatase family protein	45
	2007118	2008053		+	-	SAS1843	manganese-dependent inorganic pyrophosphatase	50
2008473	2008473	2009852	2009852	+	-	SAS1844	aldehyde dehydrogenase	240
	2011000	2009972		-	-	SAS1845	hypothetical protein	68
	2011270	2011671		+	-	SAS1846	hypothetical protein	18
	2012417	2012244		-	-	SAS1848	hypothetical protein	21
	2012868	2013908		+	-	SAS1849	hypothetical protein	72
	2014807	2013965		-	-	SAS1850	hypothetical protein	26
	2015361	2014804		-	-	SAS1851	hypothetical protein	12
	2015945	2015421		-	-	SAS1852	hypothetical protein	0
2016066	2016066	2016629	2016633	+	-	SAS1853	hypothetical protein	168
	2017435	2016695		-	-	SAS1854	hypothetical protein	16
	2018307	2017435		-	-	SAS1855	ABC transporter ATP-binding protein	31
	2018984	2018304		-	-	SAS1856	hypothetical protein	36
	2019881	2018985		-	-	SAS1857	ABC transporter ATP-binding protein	6
	2020333	2019878		-	-	SAS1858	GntR family transcriptional regulator	14
	2020693	2020517		-	-	SAS1859	hypothetical protein	45
2021053	2021034	2020936	2020905	-	-	SAS1859.1	hypothetical protein	413
	2021234	2022520		+	-	SAS1860	hypothetical protein	51
	2025851	2026030		+	-	SAS1863a	hypothetical protein	13
	2026054	2026362		+	-	SAS1864	hypothetical protein	5
	2026410	2026601		+	-	SAS1865	hypothetical protein	0
	2027004	2026654		-	-	SAS1866	hypothetical protein	42
2029151	2028993	2028502	2028502	-	-	SAS1868	staphylokinase precursor	117
	2029939	2029184		-	-	SAS1869	autolysin	61
2030205	2030205	2029951	2029940	-	-	SAS1870	holin	141
2030602	2030602	2030417	2030206	-	-	SAS1871	hypothetical protein	106
	2031475	2030702		-	-	SAS1872	enterotoxin type A precursor	68
2032231	2032222	2031848	2031476	-	-	SAS1873	hypothetical protein	109
2032565	2032565	2032278	2032232	-	-	SAS1874	hypothetical protein	177
	2032763	2032611		-	-	SAS1875	hypothetical protein	103
2036538	2036538	2032756		-	-	SAS1876	hypothetical protein	128
2033639			2033666	+	-	predicted RNA	antisense: SAS1876	635
2033759			2033881	+	-	predicted RNA	antisense: SAS1876	734
	2038044	2036554	2036539	-	-	SAS1877	hypothetical protein	127
2042748	2042693	2038044		-	-	SAS1878	hypothetical protein	250
2038513			2038523	+	-	predicted RNA	antisense: SAS1878	634
2041160			2041190	+	-	predicted RNA	antisense: SAS1878	680
2042930	2042871	2042749	2042749	-	-	SAS1879	hypothetical protein	374
2043377	2043377	2042931	2042931	-	-	SAS1880	hypothetical protein	207
	2044395	2043442	2043378	-	-	SAS1881	hypothetical protein	288
	2044776	2044396		-	-	SAS1882	hypothetical protein	166
	2045150	2044773		-	-	SAS1883	hypothetical protein	166
	2045482	2045150		-	-	SAS1884	hypothetical protein	243
2045804	2045804	2045472		-	-	SAS1885	hypothetical protein	263
2045986	2045971	2045813	2045805	-	-	SAS1886	hypothetical protein	334
2047341	2047254	2046007	2046007	-	-	SAS1887	capsid protein	200
	2047938	2047342	2047342	-	-	SAS1888	prohead protease	241
2047695			2048033	+	-	predicted RNA	antisense: SAS1888 SAS1889	870
2049174	2049169	2047919		-	-	SAS1889	portal protein	375
2049388	2049375	2049175	2049175	-	-	SAS1890	hypothetical protein	413
2049386			2049495	+	-	predicted RNA	antisense: SAS1891	724
2051083	2051083	2049389	2049389	-	-	SAS1891	terminase-large subunit	1026
2049787			2051480	+	-	predicted RNA	antisense: SAS1891 SAS1892	1513
2051681	2051553	2051086	2051084	-	-	SAS1892	hypothetical protein	2837
2052035	2052035	2051682	2051682	-	-	SAS1893	hypothetical protein	909
2052494	2052494	2052042	2052036	-	-	SAS1894	hypothetical protein	177
	2053079	2052609		-	-	SAS1895	hypothetical protein	67
	2053305	2053102		-	-	SAS1896	hypothetical protein	31
	2053952	2053302		-	-	SAS1897	hypothetical protein	48
	2054111	2053959		-	-	SAS1898	hypothetical protein	61
	2054260	2054111		-	-	SAS1899	hypothetical protein	30
2055005	2055005	2054601	2054599	-	-	SAS1901	hypothetical protein	263
2055238	2055232	2055014	2055006	-	-	SAS1902	hypothetical protein	218
[truncated: 738 more rows]

## Sheet: tRNA in EVs
Element	Start	Stop	Fullname	Cove score	Read count	GC content	Bases of selection
tRNA	1941988	1942064	tRNA Ile ( GAT)	101.60	42	59.74	gggcctatagctcagctggttagagcgcacgcctgataagcgtgaggtcggtggttcgagtccacttaggcccacca
tRNA	1938233	1938308	tRNA Lys (TTT)	98.23	379	47.37	gagccattagctcagttggtagagcatctgacttttaatcagagggtcagaggttcgaatcctctatggctcacca
tRNA	2229612	2229687	tRNA Val (TAC)	95.74	213	56.58	ggagaattagctcagctgggagagcatctgccttacaagcagagggtcggcggttcgaacccgtcattctccacca
tRNA	1936843	1936918	tRNA Thr (TGT)	92.93	560	55.26	gccggcctagctcaattggtagagcaactgacttgtaatcagtaggttgggggttcaagtcctctggccggcacca
tRNA	2229336	2229411	tRNA Lys (TTT)	90.55	45	46.05	gagccattagctcagttggtagagcatctgacttttaatcagagggtcagaggttcgaatcctctatggctcacta
tRNA	533731	533803	tRNA Lys (TTT)	89.08	150	47.95	gagccattagctcagctggtagagcatctgacttttaatcagagggtcagaggttcgaatcctctatggctca
tRNA	1937703	1937778	tRNA Ala (TGC)	89.05	244	64.47	gggggcttagctcagctgggagagcgcctgctttgcacgcaggaggtcagcggttcgatcccgctagtctccacca
tRNA	1937506	1937579	tRNA Met (CAT)	88.12	463	54.05	ggacctttagctcagttggttagagctaacggctcataaccgttcggtcgcaggttcgagtcctgcaaggtcca
tRNA	1937796	1937869	tRNA Pro (TGG)	86.85	346	56.76	cgggaagtagctcagcttggtagagcacttggtttgggaccaaggggtcgcaggttcgaatcctgtcttcccga
tRNA	1938070	1938144	tRNA Gly (GCC)	86.82	586	54.67	gcagaagtagttcagcggtagaatacaaccttgccaaggttggggtcgcgggttcgaatcccgtcttctgctcca
tRNA	1903347	1903421	tRNA Asn ( GTT)	85.44	216	54.67	tccacagtagctcagtggtagagctatcggctgttaaccgatcggtcgtaggttcgagtcctacctgtggagcca
tRNA	1937017	1937092	tRNA Asp (GTC)	83.32	859	61.84	ggtctcgtagtgtagcggttaacacgcctgcctgtcacgcaggagatcgcgggttcgattcccgtcgagaccgcca
tRNA	1937605	1937681	tRNA Met (CAT)	82.22	284	63.64	ggcggtgtagctcagctggctagagcgtacggttcatacccgtgaggtcgggggttcgatcccctccaccgccacta
tRNA	1180641	1180714	tRNA Arg (TCT)	81.85	8	59.46	gtcctggtagctcagctggatagagcaatggccttctaagccatcggtcgggggttcgaatccctcccaggacg
tRNA	1936431	1936504	tRNA Cys (GCA)	79.57	400	55.41	ggcggcatagccaagtggtaaggcagaggtctgcaaaacctttatcaccggttcaaatccggttgccgcctcca
tRNA	1937971	1938059	tRNA Leu (TAA)	76.44	590	61.80	gccggggtggcggaactggcagacgcacaggacttaaaatcctgcggtgagtgatcaccgtaccggttcgattccggtcctcggcacca
tRNA	1936926	1936998	tRNA Phe (GAA)	76.42	635	50.68	ggttcagtagctcagttggtagagcaatggattgaagctccatgtgtcggcagttcgactctgtcctgaacca
tRNA	1937102	1937175	tRNA Met (CAT)	75.92	984	62.16	cgcgggatggagcagttcggtagctcgtcgggctcataacccgaaggtcggtggttcaaatccgcctcccgcaa
tRNA	1903436	1903509	tRNA Gly (TCC)	75.68	220	52.70	gcgggtgtagtttaatggcaaaacctcagccttccaagctgatgttgtgggttcgattcccatcacccgctcca
tRNA	533919	534007	tRNA Leu (TAA)	75.33	607	61.80	gccggggtggcggaactggcagacgcacaggacttaaaatcctgcggtgagagatcaccgtaccggttcgattccggtcctcggcacca
tRNA	24238	24310	tRNA Asp(GTC)	75.02	217	61.64	ggtctcgtagtgtagcggttaacacgcctgcctgtcacgcaggagatcgcgggttcgattcccgtcgagaccg
tRNA	1937190	1937282	tRNA Ser (TGA)	74.09	829	61.29	ggaggaatacccaagtccggctgaagggatcggtcttgaaaaccgacagggccttaacgggccgcgggggttcgaatccctcttcctccgcca
tRNA	1903525	1903600	tRNA His (GTG)	72.71	229	56.58	gcggttgtggtgaagtggttaacacatcggattgtggttccgacattcgagggttcgatccccttcagccgcccca
tRNA	1936510	1936581	tRNA Gln ( TTG)	70.48	449	55.56	tgggctatagccaagcggtaaggcaacggactttgactccgtcactcgttggttcgaatccagctagcccag
tRNA	1938148	1938229	tRNA Leu (TAG)	70.09	473	62.20	gcgggtgtggcggaattggcagacgcactagacttaggatctagcgccttacggcgtgggggttcgactcccttcacccgca
tRNA	1936668	1936741	tRNA Trp (CCA)	69.76	422	51.35	aggggcatagttcaacggtagaatagaggtctccaaaacctttggtgtgggttcgattcctactgcccctgcca
tRNA	1936757	1936837	tRNA Tyr (GTA)	69.29	525	61.73	ggaggggtagcgaagtggctaaacgcggcggactgtaaatccgctccttcgggttcggcagttcgaatctgcccccctcca
tRNA	1937879	1937952	tRNA Arg (ACG)	69.23	445	55.41	gcgcccgtagctcaattggatagagcgtttgactacggatcaagaggttatgggttcgactcctatcgggcgcg
tRNA	2229695	2229766	tRNA Glu (TTC)	68.58	259	59.72	ggctccttggtcaagcggttaagacaccgccctttcacggcggtaacacgggttcgagtcccgtaggagtca
tRNA	1936593	1936665	tRNA His (GTG)	68.08	446	57.53	gcggctgtggtgaagtggttaacacatcggattgtggttccgacattcgagggttcgatccccttcagccgcc
tRNA	1031321	1031409	tRNA Ser (GCT)	63.03	131	60.67	ggaaacgtactcaagttggctgaagaggcgcccctgctaagggtgtaggtcgcgaaagcggcgcgagggttcgaatccctccgtttccg
tRNA	1937407	1937496	tRNA Ser (TGA)	61.04	657	60.00	ggaggaatacccaagtccggctgaagggatcggtcttgaaaaccgacaggggcttaacggctcgcgggggttcgaatccctcttcctccg
tRNA	1936137	1936220	tRNA Leu (CAA)	59.46	89	63.10	gccggtgtggcggaattggcagacgcgcgggactcaaaatcccgttccacttgtggagtgtcggttcgaccccgaccaccggta
tRNA	2121724	2121809	tRNA Leu (GAG)	57.05	29	62.79	gcggtcgtggcggaatggcagacgcgctaggttgagggcctagtgggagaaatcccgtggaggttcaagtcctctcggccgcatca
tRNA	1903131	1903219	tRNA Ser (GGA)	51.22	97	58.43	ggaaggttgtccgagctggccgaaggagcacgcctggaaagtgtgtaggcgtcacaagcgtctcaagggttcgaatcccttaccttccg
tRNA	821299	821370	tRNA Arg (CCG)	45.36	4	44.44	ctccttgtggtgtaatggataacacgtaagattccggttcttaagataggggttcaattcccttcaaggagg
tRNA	1936349	1936423	tRNA Gly (TCC)	41.66	280	49.33	gcgggagtagttcaacttttagaacacgttccttcccggaacgaggtataggtgcaaatcctatcttccgctcca
tRNA	1936262	1936333	tRNA pseudo anticodon (TCC)	36.67	175	41.67	gcgggagtatttcaactcttagaatacattccttcctggaatgaggtataggtgtaaatcctatcttccgct

## Sheet: sRNA in EVs 
sRNA Id	RFAM Accession	Type	Description	Genomic coordinates according to BSRD	Gene length (nt)	Strand	Read count	Bit score	GC content in %
ssas1686.1	RF00013	protein-binding small RNA	6s RNA	1685656..1685846	197	R	80	97.5	42.41
ssas838.1	RF00023	protein-binding small RNA	SsrA (tmRNA)	837496..837857	362	F	65	162.6	43.92
ssas474.1	RF0188	trans-encoded antisense RNA	RsaC	673626..674066	441	R	33	555.6	35.37
ssas1675.1	RF00230	regulatory element	T-box	1674489..1674687	178	R	32	90.55	34.27
ssas386.6	RF00230	Regulatory element	T-box	386022..386281	200	F	24	96.6	31.52
ssas486.1	RF00169	Trans-encoded antisense RNA	small cytoplasmic RNA(4.5sRNA, ffs)	485461..485730	270	F	24	69.1	48.52
ssas1552.1	RF00050	regulatory element	FMN riboswitch	1551305..1551439	135	R	23	121.7	46.67
ssas387.1	RF00230	Regulatory element	T-box	386093..386293	201	R	22	114.2	39.80
ssas2373.1	RF00162	regulatory element	SAM riboswitch	2372869..2372964	96	R	21	78.2	47.92
ssas1874.1	RF01797	trans-encoded antisense RNA	fstAT	1873399..1873493	95	R	19	90.2	42.11
ssas2206.1	RF01492	trans-encoded antisense RNA	rli28	2205592..2205772	181	R	19	123.8	34.25
ssas1255.1	RF00556	regulatory element	L19_leader	1254259..1254301	43	F	18	50.0	41.86
ssas424.1	RF01764	Regulatory element	yjdF	423980..424080	101	F	17	92.9	38.61
ssas2031.1	RF01492	trans-encoded antisense RNA	rli28	2030445..2030623	179	R	17	85.6	37.43
ssas1200.1	RF00230	regulatory element	T-box	1199542..1199714	173	F	16	80.94	34.10
ssas2156.1	RF00059	regulatory element	TPP riboswitch	2155664..2155766	103	F	16	70.9	40.78
ssas1792.1	RF00230	regulatory element	T-box leader	1791148..1791366	203	R	15	80.52	31.53
ssas2087.1	RF00503	trans-encoded antisense RNA	RNAIII	2086458..2086973	516	R	14	472.2	28.68
ssas13.1	RF00230	Regulatory element	T-box	12486..12696	211	F	13	93.3	33.65
ssas2480.1	RF01822	trans-encoded antisense RNA	RsaJ	2479454..2479740	287	F	13	332.1	30.66
ssas1733.1	RF00168	regulatory element	Lysine riboswitch	1732415..1732590	176	F	12	104.6	31.82
ssas2484.1	RF01797	trans-encoded antisense RNA	fstAT	2483979..2484075	97	F	12	78.12	40.21
ssas567.1	RF00557	Regulatory element	L10_Leader	566720..566866	127	F	10	86.8	31.21
ssas756.1	RF00552	Regulatory element	PreQ1-I Riboswitch	755252..755298	47	R	9	38.61	36.17
ssas1716.2	RF00230	regulatory element	T-box	1715403..1715591	189	R	9	70.41	33.86
ssas2028.1	RF01828	trans-encoded antisense RNA	SprD	2027163..2027304	142	R	9	161.8	37.32
ssas560.1	RF00230	Regulatory element	T-box	559398..559623	226	F	8	68.35	35.40
ssas16.1	RF00162	Regulatory element	SAM riboswitch	159449..16047	99	F	7	74.3	44.42
ssas1861.1	RF00162	regulatory element	SAM riboswitch	1860045..1860156	112	F	7	67.3	43.75
ssas2580.1	RF01797	trans-encoded antisense RNA	fstAT	2579344..2579434	91	R	7	71.47	46.15
ssas980.1	RF00080	regulatory element	yybP-ykoY leader	979834..979962	129	F	6	56.9	35.66
ssas1145.1	RF00230	regulatory element	T-box	1144228..1144441	214	F	6	75.8	31.31
ssas1035.1	RF01492	trans-encoded antisense RNA	rli28	1034785..1034968	184	F	5	66.9	34.24
ssas1512.1	RF00010	regulatory element	RNaseP_bact_b	1511315..1511662	380	R	5	273.3	39.47
ssas1716.1	RF00230	regulatory element	T-box	1715293..1715324	32	R	5	24.87	43.75
ssas1731.1	RF00558	regulatory element	L20_leader	1730577..1730702	126	R	5	82.9	44.44
ssas1087.1	RF00059	regulatory element	TPP riboswitch	1086334..1086434	101	R	4	71.0	43.56
ssas1846.1	RF00050	regulatory element	FMN riboswitch	1845588..1845723	136	R	4	116.8	43.38
ssas410.1	RF00167	Regulatory element	Purine riboswitch	409191..409293	103	F	3	77.7	29.13
ssas627.1	RF0186	trans-encoded antisense RNA	RsaA	626252..626390	139	F	2	112.3	33.81
ssas824.1	RF01821	Trans-encoded antisense RNA	RsaH	823438..823561	124	F	2	128.0	38.71
ssas862.1	RF00162	Regulatory element	SAM riboswitch	861019.. 861122	104	F	2	82.8	44.23
ssas960.2	RF01858	trans-encoded antisense RNA	RsaF	959384..959502	119	F	2	140.3	26.05
ssas1403.1	RF00230	Regulatory element	T-box	1402686..1402880	177	F	2	70.61	36.16
ssas1430.1	RF00168	regulatory element	Lysine riboswitch	1429786..1429961	176	F	2	95.8	34.09
ssas1603.1	RF00504	regulatory element	Glycine riboswitch	1602168..1602265	98	R	2	68.14	38.78
ssas2282.1	RF00555	regulatory element	L13_leader	2281316..2281385	70	R	2	53.7	37.14
ssas2359.1	RF01775	trans-encoded antisense RNA	RsaOG	2358615..2358758	144	R	2	174.6	36.11
ssas1735.1	RF00230	regulatory element	T-box leader	1734764..1734991	228	R	1	92.1	31.31
				..
