# Supplementary material for: Transcriptome Profiling of Staphylococcus aureus Associated Extracellular Vesicles Reveals Presence of Small RNA-Cargo
Source: Front Mol Biosci. 2021 Jan 13;7:566207. doi: 10.3389/fmolb.2020.566207 (PMC7838569; doi:10.3389/fmolb.2020.566207)
Supplement: Supplementary file 4 [file Table_3.xlsx]

## Sheet: Table S3
Table S3. Average Ct values of EV-associated RNA from three different biological replicates with one-two technical replicates, as detected by real-time PCR
Gene	Biological replicate (I)		Biological replicate (II)	Biological replicate (III)
	Ct values
	Technical replicate (I)	Technical replicate (II)	Technical replicate (I)	Technical replicate (I)	Technical replicate (II)
ssrA	27.89±0.34	33.92±0.83	35.52±0.07	38.79±0.3	35.88±0.21
rsaC	23.68±0.09	25.04±0.31	24.19±0.12	26.12±0.2	26.4±0.13
RNAIII	30.81±0.18	34.54±1.47	24.77±0.24	23.95±0.2	24.3±0.23
gyrase	29.25±0.34	30.57±0.3	22.89±0.14
